# Supplementary material for: (E)-2-[2-(4-Chloro­benzyl­idene)hydrazin-1-yl]-4-{[3-(dimethyl­aza­nium­yl)prop­yl]amino}­quinazolin-1-ium bis­(perchlorate)
Source: Acta Crystallogr Sect E Struct Rep Online. 2012 Apr 28;68(Pt 5):o1557–8. doi: 10.1107/S1600536812018272 (PMC3344656; doi:10.1107/S1600536812018272)
Supplement: Supplementary file 2 [file e-68-o1557-Isup2.hkl]

# 
# h,k,l, Fc-squared, Fo-squared, sigma(Fo-squared) and status flag 
# 
data_I
_shelx_title ' 1 in P-1' 
_shelx_refln_list_code          4 
_shelx_F_calc_maximum      179.05 
_exptl_crystal_F_000       604.00 
_reflns_d_resolution_high  0.8255 
 
loop_ 
 _symmetry_equiv_pos_as_xyz 
 'x, y, z' 
 '-x, -y, -z' 
 
_cell_length_a    10.4533 
_cell_length_b    10.5018 
_cell_length_c    12.6258 
_cell_angle_alpha 104.745 
_cell_angle_beta   91.146 
_cell_angle_gamma  96.210 
 
_shelx_F_squared_multiplier     1.000 
 
loop_ 
 _refln_index_h 
 _refln_index_k 
 _refln_index_l 
 _refln_F_squared_calc 
 _refln_F_squared_meas 
 _refln_F_squared_sigma 
 _refln_observed_status 
   1   0   0      414.70      517.00     11.65 o 
   2   0   0     5208.84     5216.90    108.02 o 
   3   0   0     3414.31     2758.74     58.74 o 
   4   0   0       48.18       44.59      2.07 o 
   5   0   0     2790.60     2416.19     53.98 o 
   6   0   0      625.42      597.58     16.74 o 
   7   0   0      106.16      107.72      4.09 o 
   8   0   0       72.62       62.22      3.44 o 
   9   0   0        1.94        1.41      1.52 o 
  10   0   0       31.23       34.73      3.91 o 
  11   0   0       18.73        8.69      2.26 o 
  12   0   0       94.78       90.43     21.47 o 
 -12   1   0       68.41       58.44      7.32 o 
 -11   1   0       77.68       78.91      4.69 o 
 -10   1   0      301.91      268.61      8.11 o 
  -9   1   0       72.50       92.16      4.42 o 
  -8   1   0      166.81      151.48      5.24 o 
  -7   1   0      358.65      282.77      7.08 o 
  -6   1   0        3.31        1.94      1.51 o 
  -5   1   0     1005.46     1049.49     25.74 o 
  -4   1   0      177.96      141.88      5.61 o 
  -3   1   0     3939.59     3629.13     54.38 o 
  -1   1   0     1188.51     1021.76     21.35 o 
   0   1   0     1917.13     2375.93     53.67 o 
   2   1   0     1232.42     1144.92     18.59 o 
   3   1   0     1453.60     2109.65     33.25 o 
   4   1   0      290.45      398.00      8.00 o 
   5   1   0        2.05        0.88      0.54 o 
   6   1   0       91.37      122.34      4.13 o 
   7   1   0      511.70      405.81      7.05 o 
   8   1   0      352.63      367.41      9.02 o 
   9   1   0      447.24      442.43     10.76 o 
  10   1   0        3.09        0.82      1.55 o 
  11   1   0       81.33       61.35      4.31 o 
  12   1   0       56.84       44.93      5.41 o 
 -12   2   0       13.03       12.51      2.98 o 
 -11   2   0        0.79        0.10      1.52 o 
 -10   2   0        3.48        3.68      1.64 o 
  -9   2   0       63.47       55.37      3.50 o 
  -8   2   0       11.99        4.77      1.48 o 
  -7   2   0      220.93      270.76      6.84 o 
  -6   2   0      415.93      361.03     11.93 o 
  -5   2   0      939.92      714.62     13.66 o 
  -4   2   0       19.49       19.66      1.60 o 
  -3   2   0     1368.50      905.71     22.24 o 
  -2   2   0      578.14      430.13     10.68 o 
  -1   2   0      288.26      212.60      5.92 o 
   0   2   0    24284.21    19394.36    413.67 o 
   1   2   0     6698.53     5896.19    121.75 o 
   2   2   0     3671.57     4136.90     60.38 o 
   4   2   0     3492.61     3750.68     38.48 o 
   5   2   0      374.50      276.82      5.13 o 
   6   2   0      310.04      255.26      4.96 o 
   7   2   0       32.84       15.99      1.44 o 
   8   2   0      124.03      100.62      3.52 o 
   9   2   0       54.65       56.50      3.73 o 
  10   2   0       20.00       18.59      5.52 o 
  11   2   0        0.01        0.00      2.45 o 
  12   2   0      163.76      163.63      9.85 o 
 -12   3   0       14.52       11.86      3.17 o 
 -11   3   0        0.00        0.00      1.26 o 
 -10   3   0      151.29      178.49      6.34 o 
  -9   3   0       78.83       98.55      4.47 o 
  -8   3   0      634.90      622.94     12.80 o 
  -7   3   0        0.67        3.20      1.21 o 
  -6   3   0      164.52      263.03      5.48 o 
  -5   3   0      388.75      240.79     13.38 o 
  -4   3   0      668.38      716.82     13.20 o 
  -3   3   0      764.16      536.89     10.22 o 
  -2   3   0      978.18      627.22     11.26 o 
   0   3   0      407.47      317.27      7.49 o 
   1   3   0       65.68       51.47      1.32 o 
   2   3   0      749.09      752.21     10.07 o 
   3   3   0     5288.09     6156.68     62.16 o 
   4   3   0     1187.16     1052.32      9.77 o 
   5   3   0      240.67      132.23      2.71 o 
   6   3   0      113.23      115.59      3.19 o 
   7   3   0      103.16       96.56      3.11 o 
   8   3   0      200.19      181.78      6.05 o 
   9   3   0       64.59       69.85      4.42 o 
  10   3   0      179.99      166.98      7.43 o 
  11   3   0       19.46       14.18      3.64 o 
 -12   4   0       45.99       37.27      3.62 o 
 -11   4   0       23.69       15.29      2.56 o 
 -10   4   0        3.13        5.93      1.99 o 
  -9   4   0       33.35       19.92      3.15 o 
  -8   4   0       76.74       90.89      5.37 o 
  -7   4   0       94.80       88.12      2.85 o 
  -6   4   0       77.57       92.05      3.34 o 
  -5   4   0       16.95       24.18      1.65 o 
  -2   4   0       33.69       77.04      4.06 o 
  -1   4   0      349.59      481.35     13.98 o 
   0   4   0        5.33        4.55      0.60 o 
   1   4   0      212.91      183.11      2.89 o 
   2   4   0       21.99       19.89      0.84 o 
   3   4   0      262.47      293.95      4.44 o 
   4   4   0       56.07       19.78      1.00 o 
   5   4   0      270.26      243.61      4.17 o 
   6   4   0      194.62      166.77      3.41 o 
   7   4   0       69.96       64.72      2.65 o 
   8   4   0       51.47       72.97      3.03 o 
   9   4   0       40.53       34.46      2.77 o 
  10   4   0       34.70       40.56      3.21 o 
  11   4   0       26.73       27.32      6.24 o 
 -12   5   0        0.09        0.02      2.21 o 
 -11   5   0        0.04        1.39      1.95 o 
 -10   5   0        0.06        2.23      1.53 o 
  -9   5   0       32.11       36.17      2.59 o 
  -8   5   0      121.28      155.19      5.11 o 
  -7   5   0      337.08      372.67      6.51 o 
  -6   5   0        3.46        7.93      1.11 o 
  -5   5   0      188.92      186.87      4.83 o 
  -4   5   0       16.86       25.76      2.23 o 
  -3   5   0     1131.62     1200.79     28.61 o 
  -2   5   0      168.75      193.87      8.43 o 
  -1   5   0        0.54        1.05      1.40 o 
   0   5   0       29.69       30.34      1.90 o 
   1   5   0      132.41      123.47      6.22 o 
   2   5   0        7.47        5.40      0.65 o 
   3   5   0        5.81       13.20      1.35 o 
   4   5   0     1533.79     1405.45     14.14 o 
   5   5   0      431.96      328.13      5.28 o 
   6   5   0       16.43       19.40      2.23 o 
   7   5   0       27.07       33.64      1.82 o 
   8   5   0        1.91        2.49      1.22 o 
   9   5   0       67.11       65.15      5.62 o 
  10   5   0      118.72      106.88      5.52 o 
 -11   6   0        6.52        8.43      2.85 o 
 -10   6   0        6.84        2.76      2.02 o 
  -9   6   0        6.16        0.00      1.47 o 
  -8   6   0        4.71        5.14      1.72 o 
  -7   6   0       91.55       87.21      5.56 o 
  -6   6   0       40.76       55.24      3.82 o 
  -5   6   0       62.21       88.72      4.31 o 
  -4   6   0      126.51      143.98      5.32 o 
  -3   6   0      657.13      781.08     22.89 o 
  -2   6   0        2.09        2.32      0.96 o 
  -1   6   0       20.62       31.89      2.07 o 
   0   6   0      284.48      259.41      7.17 o 
   1   6   0       29.14       38.55      1.58 o 
   2   6   0      152.92       81.83      2.51 o 
   3   6   0      412.59      373.53      5.53 o 
   4   6   0        0.94        1.36      0.70 o 
   5   6   0      344.64      378.77      7.09 o 
   6   6   0       14.79       13.36      1.53 o 
   7   6   0       80.73       64.05      2.69 o 
   8   6   0       73.04       59.39      3.38 o 
   9   6   0        1.74        6.81      1.80 o 
  10   6   0       16.07       19.06      2.61 o 
 -11   7   0        3.25        0.46      2.52 o 
 -10   7   0        8.89       19.16      2.76 o 
  -9   7   0       57.67       83.55      4.39 o 
  -8   7   0       61.07      100.62      6.53 o 
  -7   7   0      197.34      178.36      7.44 o 
  -6   7   0        7.82        1.56      1.62 o 
  -5   7   0       17.10       11.39      2.19 o 
  -4   7   0       26.82       29.58      2.85 o 
  -3   7   0       31.91       24.74      3.99 o 
  -2   7   0      217.48      275.59      6.95 o 
  -1   7   0      221.09      189.36      5.64 o 
   0   7   0       27.87       47.68      2.84 o 
   1   7   0     1174.25     1211.63     16.18 o 
   2   7   0       61.85       82.50      3.23 o 
   3   7   0      235.75      212.72      4.19 o 
   4   7   0       15.07       10.18      1.61 o 
   5   7   0      119.65      130.36      3.92 o 
   6   7   0      117.32      122.76      4.56 o 
   7   7   0      270.61      250.50     13.50 o 
   8   7   0       33.27       21.88      2.43 o 
   9   7   0       31.84       25.70      4.04 o 
 -10   8   0        6.61        0.00      1.93 o 
  -9   8   0        0.16        0.78      1.62 o 
  -8   8   0        1.77        2.19      1.60 o 
  -7   8   0       50.93       53.49      6.48 o 
  -6   8   0       28.79       42.92      5.47 o 
  -5   8   0      206.51      226.21     11.62 o 
  -4   8   0        0.02        0.37      2.39 o 
  -3   8   0      135.55      144.98      8.85 o 
  -2   8   0        0.58        2.59      2.42 o 
  -1   8   0       18.57       25.17      5.03 o 
   0   8   0      426.30      421.67     15.77 o 
   1   8   0      446.47      440.79     11.62 o 
   2   8   0      508.88      538.99      7.78 o 
   3   8   0      288.75      360.39      7.25 o 
   4   8   0        0.80        0.49      0.95 o 
   5   8   0       90.14      115.12      4.41 o 
   6   8   0       47.01       40.86      3.00 o 
   7   8   0       16.35       12.69      2.20 o 
   8   8   0       10.33       11.76      2.85 o 
  -9   9   0      154.70      194.12      7.05 o 
  -8   9   0       90.88      135.00      7.90 o 
  -7   9   0       82.55       60.76      5.45 o 
  -6   9   0       23.97       12.56      4.10 o 
  -5   9   0       28.11       13.38      3.99 o 
  -4   9   0       12.01        4.90      3.36 o 
  -3   9   0       94.48      105.97      8.26 o 
  -2   9   0       40.19       47.55      5.92 o 
  -1   9   0       69.91       61.08      4.87 o 
   0   9   0       31.75       53.40      3.89 o 
   1   9   0      538.06      527.28     12.61 o 
   2   9   0       40.11       44.51      2.89 o 
   3   9   0        0.02        0.00      0.78 o 
   4   9   0       28.46       22.35      2.13 o 
   5   9   0       72.59       70.34      7.57 o 
   6   9   0        5.36        6.29      1.83 o 
   7   9   0       83.31       93.20      4.51 o 
  -8  10   0       18.89       24.92      3.74 o 
  -7  10   0        6.01       13.10      4.90 o 
  -6  10   0       11.41       10.82      4.38 o 
  -5  10   0       11.24        3.90      3.25 o 
  -4  10   0        3.01       14.04      4.36 o 
  -3  10   0      138.42      156.03     10.51 o 
  -2  10   0      281.06      272.71     14.04 o 
  -1  10   0      444.45      439.18     10.71 o 
   0  10   0       41.10       53.93      3.28 o 
   1  10   0       53.79       74.17      3.83 o 
   2  10   0      374.23      336.44     10.18 o 
   3  10   0       10.10        8.60      3.33 o 
   4  10   0        0.02        0.00      1.95 o 
   5  10   0       43.75       51.39      7.09 o 
   6  10   0        8.18        3.18      1.85 o 
  -6  11   0        1.24        1.48      3.73 o 
  -5  11   0        1.77        0.00      3.33 o 
  -4  11   0       53.37       46.95      6.86 o 
  -3  11   0       26.56       22.95      5.58 o 
  -2  11   0      177.35      195.83     12.44 o 
  -1  11   0        0.17        2.71      2.15 o 
   0  11   0        6.02        3.28      2.56 o 
   1  11   0        7.47        8.86      2.76 o 
   2  11   0        0.01        0.83      2.65 o 
   3  11   0       13.85        8.85      3.67 o 
   4  11   0       60.76       60.65      6.78 o 
  -4  12   0        4.92        3.39      4.41 o 
  -3  12   0       49.05       61.87      8.17 o 
  -2  12   0       12.73       16.34      5.30 o 
  -1  12   0        5.74        5.97      2.57 o 
   0  12   0       38.72       25.42      3.82 o 
   1  12   0        0.36        2.59      3.25 o 
  -2 -12   1       25.84       25.40      4.84 o 
  -1 -12   1       19.14       17.81      2.64 o 
   0 -12   1        5.41       14.61      2.45 o 
   1 -12   1       37.97       47.58      7.12 o 
   2 -12   1       13.71       17.03      5.64 o 
   3 -12   1       21.61       20.04      5.52 o 
   4 -12   1       34.17       46.24      7.49 o 
  -4 -11   1        1.42        1.31      2.68 o 
  -3 -11   1        0.97        1.45      2.59 o 
  -2 -11   1       11.08        2.25      2.13 o 
  -1 -11   1      103.37      127.40      4.90 o 
   0 -11   1       16.24       21.94      3.18 o 
   1 -11   1        7.30       13.30      4.75 o 
   2 -11   1       20.29       35.53      6.29 o 
   3 -11   1        4.03        4.07      3.50 o 
   4 -11   1       27.33       28.76      5.98 o 
   5 -11   1       53.25       68.45      8.00 o 
   6 -11   1        0.10        0.00      2.90 o 
   7 -11   1       18.59       13.30      4.84 o 
  -6 -10   1       90.73       87.30      5.07 o 
  -5 -10   1       34.04       37.94      5.58 o 
  -4 -10   1       41.44       30.24      4.64 o 
  -3 -10   1       24.69       17.19      2.26 o 
  -2 -10   1      154.60      169.14      7.89 o 
  -1 -10   1        5.44        0.87      2.55 o 
   0 -10   1       15.17       13.17      4.24 o 
   1 -10   1       77.95       87.50      7.94 o 
   2 -10   1        0.84        2.28      3.22 o 
   3 -10   1       14.45        0.03      3.05 o 
   4 -10   1       56.24       45.98      6.52 o 
   5 -10   1      196.39      201.76     12.27 o 
   6 -10   1       18.82        6.75      4.07 o 
   7 -10   1        1.14        1.28      3.42 o 
   8 -10   1       51.84       39.40      4.56 o 
  -7  -9   1        1.70        1.75      1.68 o 
  -6  -9   1       97.33      118.79      4.75 o 
  -5  -9   1       52.52       62.56      5.14 o 
  -4  -9   1       37.96       56.74      2.36 o 
  -3  -9   1        0.20        0.11      0.82 o 
  -2  -9   1      329.03      360.10     29.24 o 
  -1  -9   1      463.37      476.31     18.25 o 
   0  -9   1     1144.73     1168.52     27.42 o 
   1  -9   1      287.71      318.83     14.41 o 
   2  -9   1       65.45       49.37      5.92 o 
   3  -9   1        0.01        4.07      2.90 o 
   4  -9   1       45.53       51.28      6.32 o 
   5  -9   1       88.17      124.31      9.40 o 
   6  -9   1        2.52        4.05      2.11 o 
   7  -9   1       37.24       22.15      4.04 o 
   8  -9   1       78.15       77.47      4.49 o 
   9  -9   1       69.30       57.77      4.18 o 
  -8  -8   1      105.12      123.48      9.05 o 
  -7  -8   1       65.72       77.04      8.50 o 
  -6  -8   1        1.81        1.70      1.33 o 
  -5  -8   1       85.56       71.41      2.65 o 
  -4  -8   1        3.56        1.84      0.90 o 
  -3  -8   1      458.70      366.57      6.78 o 
  -2  -8   1       20.87       15.84      2.25 o 
  -1  -8   1      404.44      396.33      9.56 o 
   0  -8   1       36.55       42.58      2.87 o 
   1  -8   1      145.62      170.63      9.40 o 
   2  -8   1       55.11       59.79      5.98 o 
   3  -8   1        7.45       11.22      3.25 o 
   4  -8   1      232.33      206.14     11.02 o 
   5  -8   1       96.94       73.02      4.49 o 
   6  -8   1        0.05        2.65      2.82 o 
   7  -8   1        2.30        1.84      1.96 o 
   8  -8   1        5.64        1.78      1.59 o 
   9  -8   1       81.52       79.52      4.51 o 
  10  -8   1        0.04        0.00      2.16 o 
  -9  -7   1        2.17        0.07      1.27 o 
  -8  -7   1       32.84       33.44      2.30 o 
  -7  -7   1        6.05        6.66      1.69 o 
  -6  -7   1      122.79      119.53      3.87 o 
  -5  -7   1       34.22       60.34      2.46 o 
  -4  -7   1      230.45      230.63      5.11 o 
  -3  -7   1      141.00      133.72      3.51 o 
  -2  -7   1      559.82      613.14      8.04 o 
  -1  -7   1       39.94       20.21      1.77 o 
   0  -7   1       12.60        2.19      1.03 o 
   1  -7   1       68.54      109.25     10.34 o 
   2  -7   1      277.40      281.53     11.93 o 
   3  -7   1       26.99       32.77      4.47 o 
   4  -7   1      581.38      570.58     13.01 o 
   5  -7   1        1.79        3.64      1.60 o 
   6  -7   1        2.21        2.71      3.10 o 
   7  -7   1        4.13        0.00      1.48 o 
   8  -7   1      116.13       91.50      4.37 o 
   9  -7   1        9.41        3.55      1.80 o 
  10  -7   1        2.21        7.99      2.25 o 
  11  -7   1        9.65       12.64      3.08 o 
 -10  -6   1       30.53       28.94      2.92 o 
  -9  -6   1       46.95       39.98      3.10 o 
  -8  -6   1      458.00      440.13     12.01 o 
  -7  -6   1        4.72       14.13      1.40 o 
  -6  -6   1        3.01        0.60      0.86 o 
  -5  -6   1       71.97       60.63      2.21 o 
  -4  -6   1       32.52       47.38      1.95 o 
  -3  -6   1      341.70      258.96      3.81 o 
  -2  -6   1      376.43      345.27      4.41 o 
  -1  -6   1      290.32      257.46     12.35 o 
   0  -6   1      883.60      738.51     10.44 o 
   1  -6   1     1186.35     1227.75     20.24 o 
   2  -6   1     1058.72     1411.17     36.07 o 
   3  -6   1      399.47      369.46      9.28 o 
   4  -6   1      286.02      212.78      7.59 o 
   5  -6   1      369.32      405.18     12.36 o 
   6  -6   1        3.46        0.00      2.41 o 
   7  -6   1        5.66       14.22      2.06 o 
   8  -6   1        3.50        0.00      1.25 o 
   9  -6   1       96.35      108.18      4.69 o 
  10  -6   1       67.40       87.08      8.94 o 
  11  -6   1       15.62       17.37      4.95 o 
 -10  -5   1        3.92       10.07      2.66 o 
  -9  -5   1        2.67        3.81      1.40 o 
  -8  -5   1       17.65       17.46      1.99 o 
  -7  -5   1      127.61      124.17      4.15 o 
  -6  -5   1       28.49       34.56      1.78 o 
  -5  -5   1      141.91      168.38      3.57 o 
  -4  -5   1       97.01      124.15      2.85 o 
  -3  -5   1     1942.07     1855.08     20.29 o 
  -2  -5   1      527.27      408.11      5.55 o 
  -1  -5   1      725.15      802.85      9.24 o 
   0  -5   1      112.08      115.42      4.40 o 
   1  -5   1      508.37      487.04      8.83 o 
   2  -5   1      377.86      408.97      7.54 o 
   3  -5   1       11.12       10.22      1.48 o 
   4  -5   1       66.13       59.95      2.10 o 
   5  -5   1        5.96        6.09      1.03 o 
   6  -5   1       75.98       99.50      3.57 o 
   7  -5   1       87.37       89.05      3.66 o 
   8  -5   1        7.62        2.07      1.07 o 
   9  -5   1       18.70        8.87      1.55 o 
  10  -5   1        1.15        5.68      1.65 o 
  11  -5   1        2.45        1.12      1.39 o 
  12  -5   1        3.34        2.44      2.20 o 
 -11  -4   1       60.50       77.72      4.36 o 
 -10  -4   1       26.19       50.13      5.62 o 
  -9  -4   1       18.52       10.33      1.64 o 
  -8  -4   1      444.13      457.08      8.48 o 
  -7  -4   1      216.78      260.60      5.70 o 
  -6  -4   1        3.96        4.56      1.34 o 
  -5  -4   1      342.36      253.23      4.39 o 
  -4  -4   1      570.75      518.46      6.98 o 
  -3  -4   1      525.36      547.64      7.04 o 
  -2  -4   1     1580.10     1613.27     17.36 o 
  -1  -4   1     1258.25     1256.10     13.52 o 
   0  -4   1     1467.81     1623.65     25.57 o 
   1  -4   1      422.65      617.51     11.15 o 
   2  -4   1      803.66      826.75     11.35 o 
   3  -4   1        4.64       10.96      1.44 o 
   4  -4   1     3012.75     2942.77     35.86 o 
   5  -4   1     2333.12     2117.62     42.44 o 
   7  -4   1      328.70      514.70      9.13 o 
   8  -4   1       17.59        7.88      2.32 o 
   9  -4   1      276.59      338.57      8.88 o 
  10  -4   1       82.82      123.86      5.35 o 
  11  -4   1        0.04        1.28      1.64 o 
  12  -4   1        2.86        9.23      3.46 o 
 -11  -3   1       23.02       26.04      2.79 o 
 -10  -3   1       35.26       40.44      2.98 o 
  -9  -3   1        0.00        1.12      1.05 o 
  -8  -3   1       28.11       29.75      2.46 o 
  -7  -3   1       19.57       23.21      1.78 o 
  -6  -3   1        0.70        0.00      0.50 o 
  -5  -3   1      824.70      933.99     11.21 o 
  -4  -3   1     3033.35     3419.02     36.52 o 
  -3  -3   1     1878.32     1614.35     18.19 o 
  -2  -3   1     3260.35     3448.54     35.16 o 
  -1  -3   1     1362.00     1195.05     14.92 o 
   0  -3   1     1444.27     1218.48     19.24 o 
   1  -3   1     8372.57     8419.20    247.07 o 
   2  -3   1     3972.80     3664.73     62.07 o 
   3  -3   1      971.85     1050.08     17.68 o 
   4  -3   1      218.72      248.59      6.11 o 
   5  -3   1      652.24      801.52     10.09 o 
   6  -3   1     2535.67     2704.98     37.39 o 
   7  -3   1       77.48       62.13      4.74 o 
   8  -3   1      304.76      273.72     11.18 o 
   9  -3   1       15.05       15.89      2.26 o 
  10  -3   1        0.62        0.70      1.42 o 
  11  -3   1       22.57       20.88      2.81 o 
  12  -3   1        0.00        0.00      1.73 o 
 -12  -2   1       39.43       40.03      5.50 o 
 -11  -2   1       36.99       33.28      4.29 o 
 -10  -2   1       85.29       95.51      3.78 o 
  -9  -2   1      117.99       96.42      3.54 o 
  -8  -2   1      289.08      288.79      7.45 o 
  -7  -2   1        1.60        1.10      0.78 o 
  -6  -2   1      246.85      266.67      5.34 o 
  -5  -2   1      163.88      121.85      2.19 o 
  -4  -2   1      298.58      377.62      5.12 o 
  -3  -2   1       33.46       18.11      0.80 o 
  -2  -2   1     1788.22     2196.96     33.52 o 
  -1  -2   1        0.66        3.79      0.77 o 
   0  -2   1       54.35       31.63      1.40 o 
   1  -2   1     1135.46     1050.46     25.92 o 
   2  -2   1      125.69       87.61      3.39 o 
   4  -2   1     1418.30     1548.44     17.31 o 
   5  -2   1     1032.53      807.99     11.34 o 
   6  -2   1      939.42      834.97     14.83 o 
   7  -2   1     1263.31     1439.40     23.89 o 
   8  -2   1      293.31      319.25      8.06 o 
   9  -2   1       75.28       98.11      4.48 o 
  10  -2   1        6.17        6.37      1.87 o 
  11  -2   1       16.20       11.86      2.37 o 
  12  -2   1        0.10        0.00      1.89 o 
 -12  -1   1       43.53       41.16      8.13 o 
 -11  -1   1       88.64       88.68      4.99 o 
 -10  -1   1      144.33      141.64      5.90 o 
  -9  -1   1       18.44       33.80      4.50 o 
  -8  -1   1       76.69       65.91      3.27 o 
  -7  -1   1       23.89       31.82      1.89 o 
  -6  -1   1        9.10        9.31      5.94 o 
  -5  -1   1      507.35      448.82      7.17 o 
  -4  -1   1     1896.89     1833.11     29.01 o 
  -3  -1   1    10801.98     9361.18    169.60 o 
  -2  -1   1       46.08       45.38      2.28 o 
   0  -1   1      757.91      616.65     13.50 o 
   3  -1   1     2786.43     2615.47     51.51 o 
   4  -1   1       16.05       25.95      1.48 o 
   5  -1   1       21.98       17.90      1.30 o 
   6  -1   1      715.57      708.12     10.56 o 
   7  -1   1      541.76      549.86     11.14 o 
   8  -1   1      123.27      135.66      8.58 o 
   9  -1   1      232.30      229.20      7.02 o 
  10  -1   1        0.03        0.00      1.37 o 
  11  -1   1       26.88       33.42      4.81 o 
  12  -1   1       10.37        8.60      3.36 o 
 -12   0   1       53.78       40.60      4.21 o 
 -11   0   1      454.65      497.96     18.35 o 
 -10   0   1      648.14      641.00     14.18 o 
  -9   0   1      235.37      225.44     10.45 o 
  -8   0   1      474.02      441.95     15.12 o 
  -7   0   1       45.99       57.22      2.37 o 
  -6   0   1      558.84      523.13     19.14 o 
  -5   0   1       15.07       34.84      2.29 o 
  -4   0   1      439.38      312.30      6.64 o 
  -3   0   1       61.30       70.82      2.32 o 
  -2   0   1      265.50      317.21      7.97 o 
  -1   0   1     2525.24     2200.60     46.87 o 
   0   0   1       34.35       58.65      1.82 o 
   3   0   1      202.46      152.73      3.66 o 
   4   0   1        4.89        6.78      0.82 o 
   5   0   1      219.51      230.68      4.57 o 
   6   0   1       34.59       76.22      2.93 o 
   7   0   1      491.47      399.73      9.84 o 
   8   0   1      347.80      356.14     10.46 o 
   9   0   1      139.37      185.72      6.33 o 
  10   0   1       54.41       61.22      7.92 o 
  11   0   1      119.53      103.33      7.15 o 
  12   0   1        1.08        0.00      1.91 o 
 -12   1   1        2.76        0.00      1.44 o 
 -11   1   1       52.14       61.25      5.57 o 
 -10   1   1     1085.31     1153.99     21.70 o 
  -9   1   1       74.99      114.12      7.15 o 
  -8   1   1        0.74        0.00      1.59 o 
  -7   1   1        2.73        5.66      1.56 o 
  -6   1   1       11.75        1.98      1.02 o 
  -4   1   1      622.43      681.96     15.42 o 
  -3   1   1      962.59      631.44     10.84 o 
  -1   1   1     5220.41     5206.68    104.58 o 
   1   1   1      251.04      169.32      6.01 o 
   2   1   1     9906.53     8400.56    182.68 o 
   3   1   1       17.55        7.60      1.85 o 
   4   1   1      256.82      234.32      4.44 o 
   5   1   1        2.48        9.17      3.47 o 
   6   1   1      158.75      151.82      3.13 o 
   7   1   1      380.48      412.12      9.19 o 
   8   1   1        4.58        7.01      1.66 o 
   9   1   1     1222.17     1273.21     22.95 o 
  10   1   1       64.01       64.60      5.84 o 
  11   1   1        0.00        0.63      2.14 o 
  12   1   1        0.84        0.00      2.08 o 
 -12   2   1        2.48        4.98      2.12 o 
 -11   2   1        0.05        0.93      1.65 o 
 -10   2   1       14.93       12.97      2.36 o 
  -9   2   1        0.89        0.00      2.05 o 
  -8   2   1      564.93      548.83     17.54 o 
  -7   2   1       46.35       47.63      4.36 o 
  -6   2   1     2273.28     2455.09     39.09 o 
  -5   2   1      282.54      297.40      6.78 o 
  -4   2   1      995.54      944.94     16.82 o 
  -3   2   1      355.77      283.45      4.13 o 
  -2   2   1      657.33      782.76     10.36 o 
  -1   2   1      873.47      981.01     21.98 o 
   0   2   1     1061.95     1131.23     27.70 o 
   1   2   1      178.94      139.80      6.76 o 
   2   2   1     3053.12     3212.53     38.05 o 
   4   2   1      832.91      978.38     13.42 o 
   5   2   1        0.12        0.75      0.51 o 
   6   2   1      507.02      474.89      7.61 o 
   7   2   1      913.43      802.23     11.82 o 
   8   2   1       11.30       13.82      2.09 o 
   9   2   1       36.70       41.77      4.70 o 
  10   2   1       29.42       18.65      3.70 o 
  11   2   1        0.98        0.00      2.14 o 
  12   2   1       93.49      109.25      8.29 o 
 -12   3   1        1.34        1.71      1.79 o 
 -11   3   1       17.07       22.60      2.97 o 
 -10   3   1      142.15      132.14      5.45 o 
  -9   3   1        8.57        4.69      1.52 o 
  -8   3   1      245.53      207.11      9.71 o 
  -7   3   1        5.29       10.59      2.70 o 
  -6   3   1      266.15      352.66     10.75 o 
  -5   3   1     1101.43     1520.78     20.24 o 
  -4   3   1      232.99      302.19      4.72 o 
  -2   3   1        4.13        9.41      0.64 o 
  -1   3   1       77.42      135.08      2.22 o 
   0   3   1      373.47      479.12      5.90 o 
   1   3   1     1263.43     1332.56     18.63 o 
   2   3   1     9160.99     9412.78    154.64 o 
   3   3   1     1579.57     1582.59     15.51 o 
   4   3   1      427.77      379.77      4.88 o 
   5   3   1      131.81      195.32      3.17 o 
   6   3   1      477.49      509.90      8.20 o 
   7   3   1       27.74       27.77      3.45 o 
   8   3   1       31.53       36.36      2.58 o 
   9   3   1       92.18       99.06      4.24 o 
  10   3   1      155.51      163.83      9.17 o 
  11   3   1       20.77       12.78      3.79 o 
 -12   4   1        0.01        0.00      1.68 o 
 -11   4   1       20.99       38.21      7.56 o 
 -10   4   1       21.92       29.04      4.03 o 
  -9   4   1        1.35        0.73      1.45 o 
  -8   4   1      196.38      202.52      6.84 o 
  -7   4   1      203.23      233.08      6.00 o 
  -6   4   1     1432.04     1663.51     31.79 o 
  -5   4   1        7.15        9.48      1.29 o 
  -3   4   1       68.60       35.87      2.20 o 
  -2   4   1      595.16      888.49     15.68 o 
  -1   4   1      284.54      405.68      7.96 o 
   0   4   1      162.29      183.11      2.97 o 
   1   4   1      442.10      574.88      7.12 o 
   2   4   1       10.37       16.96      0.98 o 
   3   4   1     1148.54     1443.34     15.74 o 
   4   4   1      804.64      729.13      8.97 o 
   5   4   1       73.64       56.98      1.86 o 
   6   4   1      173.83      153.51      4.86 o 
   7   4   1      453.14      445.06     10.46 o 
   8   4   1      140.59      113.95      5.04 o 
   9   4   1       82.62       89.91      4.17 o 
  10   4   1       23.49       20.53      5.14 o 
  11   4   1       34.09       45.61      4.29 o 
 -12   5   1        1.31        2.85      2.35 o 
 -11   5   1       24.92       29.36      3.59 o 
 -10   5   1       10.40        6.15      2.25 o 
  -9   5   1        2.88        0.31      1.16 o 
  -8   5   1       33.62       49.49      3.13 o 
  -7   5   1       67.07       85.69      3.67 o 
  -6   5   1       30.79       48.59      2.69 o 
  -5   5   1      185.96      149.46      7.35 o 
  -4   5   1      467.85      405.68     12.43 o 
  -3   5   1      497.28      427.76      9.60 o 
  -2   5   1       27.18       31.48      2.04 o 
  -1   5   1      176.08      159.85      7.26 o 
   0   5   1        7.18        1.70      0.90 o 
   1   5   1      947.10      805.74      9.72 o 
   2   5   1      919.01      871.92     10.23 o 
   3   5   1      170.46      213.21      3.73 o 
   4   5   1      238.18      257.18      4.36 o 
   5   5   1      252.96      233.98      4.26 o 
   6   5   1      124.76      133.58      3.52 o 
   7   5   1      119.89      101.98      4.03 o 
   8   5   1        3.61        3.31      1.49 o 
   9   5   1        3.29        3.96      1.52 o 
  10   5   1        3.56        0.52      1.23 o 
 -11   6   1       13.09       13.98      2.97 o 
 -10   6   1       29.22       28.58      3.60 o 
  -9   6   1        1.98        0.79      1.46 o 
  -8   6   1       12.96       18.20      2.95 o 
  -7   6   1        0.12        3.41      1.44 o 
  -6   6   1      382.80      415.75     12.26 o 
  -5   6   1      676.99      727.43     15.26 o 
  -4   6   1      777.12      833.41     16.48 o 
  -3   6   1      139.74      139.11      3.99 o 
  -2   6   1      589.62      601.95      9.47 o 
  -1   6   1      872.93      871.71     12.70 o 
   0   6   1       57.72       49.21      1.60 o 
   1   6   1       15.11        8.96      0.91 o 
   2   6   1       90.04       75.24      2.53 o 
   3   6   1       10.55       10.69      1.25 o 
   4   6   1       14.88        7.09      1.18 o 
   5   6   1        0.28        0.00      0.87 o 
   6   6   1      344.53      311.99      7.41 o 
   7   6   1      226.33      214.54      4.90 o 
   8   6   1        3.72       10.31      2.11 o 
   9   6   1       56.41       45.55     11.23 o 
  10   6   1       31.16       15.14      2.44 o 
 -11   7   1        3.35        2.80      2.28 o 
 -10   7   1       34.95       21.41      3.54 o 
  -9   7   1        1.51        0.00      1.53 o 
  -8   7   1        0.11        2.60      2.58 o 
  -7   7   1        0.08        0.00      2.03 o 
  -6   7   1      257.04      320.88     14.62 o 
  -5   7   1       78.89       87.26      4.61 o 
  -4   7   1        1.57        6.49      2.62 o 
  -3   7   1      978.92      987.02     28.10 o 
  -2   7   1       10.04       12.20      1.82 o 
  -1   7   1      119.89      118.51      4.17 o 
   0   7   1       31.83       29.29      2.34 o 
   1   7   1      330.66      292.52      5.61 o 
   2   7   1      370.95      334.37     10.24 o 
   3   7   1        3.89        4.27      1.65 o 
   4   7   1      200.41      224.63     11.74 o 
   5   7   1       54.64       61.43      3.23 o 
   6   7   1       30.20       35.75      2.72 o 
   7   7   1      325.97      323.37     11.35 o 
   8   7   1        0.45        0.36      1.18 o 
   9   7   1        1.87        0.11      1.37 o 
 -10   8   1        3.67        6.86      2.33 o 
  -9   8   1       53.82       36.97      3.48 o 
  -8   8   1        1.21        0.00      1.61 o 
  -7   8   1        0.94        0.36      1.48 o 
  -6   8   1       97.37       83.77      8.85 o 
  -5   8   1       82.55       40.77      5.38 o 
  -4   8   1        0.02        0.63      2.45 o 
  -3   8   1       83.72       84.90      6.95 o 
  -2   8   1      304.08      330.12      7.08 o 
  -1   8   1      345.29      316.01      6.95 o 
   0   8   1      228.99      238.52     13.18 o 
   1   8   1       33.45       32.16      2.99 o 
   2   8   1       14.59       15.81      2.39 o 
   3   8   1        2.41        1.91      1.08 o 
   4   8   1       17.30       15.65      1.99 o 
   5   8   1        8.75       10.39      1.94 o 
   6   8   1      216.27      195.94     11.00 o 
   7   8   1      154.49      140.18     12.95 o 
   8   8   1       54.14       81.66      5.58 o 
  -9   9   1        0.12        0.00      1.95 o 
  -8   9   1        1.39        0.53      1.79 o 
  -7   9   1       12.19       22.72      4.20 o 
  -6   9   1       57.63       81.72      7.86 o 
  -5   9   1       63.36       52.76      6.49 o 
  -4   9   1       73.62       86.87      7.49 o 
  -3   9   1      161.58      194.69     11.05 o 
  -2   9   1      182.16      189.96      7.05 o 
  -1   9   1       58.87       41.04      5.64 o 
   0   9   1      224.01      274.31     10.34 o 
   1   9   1       18.53       13.70      2.55 o 
   2   9   1       45.03       48.85      2.36 o 
   3   9   1        4.84        0.54      1.55 o 
   4   9   1       77.70       70.37      6.43 o 
   5   9   1       26.38       22.33      2.75 o 
   6   9   1       17.26       21.15      2.88 o 
   7   9   1       77.59       76.10      4.83 o 
  -8  10   1       11.38       17.44      5.96 o 
  -7  10   1       16.09       20.83      3.75 o 
  -6  10   1       19.80       16.03      5.04 o 
  -5  10   1       53.06       43.11      6.29 o 
  -4  10   1        7.95        7.77      3.84 o 
  -3  10   1       88.51       98.31      8.31 o 
  -2  10   1        2.25        0.00      2.01 o 
  -1  10   1       12.36        9.74      2.58 o 
   0  10   1      388.47      399.41     11.36 o 
   1  10   1      132.07      135.19      6.40 o 
   2  10   1        6.24        7.89      3.30 o 
   3  10   1        0.00        0.85      2.65 o 
   4  10   1       21.05        8.67      1.82 o 
   5  10   1        7.02        5.83      1.85 o 
  -6  11   1       19.30       24.69      6.12 o 
  -5  11   1        4.34        5.58      3.87 o 
  -4  11   1       10.68        8.29      4.33 o 
  -3  11   1       39.11       34.45      6.15 o 
  -2  11   1       60.49       71.75      9.79 o 
  -1  11   1       72.01       82.98      7.46 o 
   0  11   1       22.91       21.18      4.67 o 
   1  11   1        2.00        2.02      2.93 o 
   2  11   1       19.45        8.20      3.62 o 
   3  11   1        4.30        4.98      3.42 o 
  -2  12   1       11.76        8.77      4.75 o 
  -1  12   1       19.66       16.71      4.73 o 
  -2 -12   2        1.06        2.54      2.15 o 
  -1 -12   2        4.38        3.46      2.33 o 
   0 -12   2        4.36        0.71      4.01 o 
   1 -12   2       67.38       79.98      8.74 o 
   2 -12   2       26.95       41.14      7.20 o 
   3 -12   2       17.45       22.07      6.04 o 
   4 -12   2        0.66        0.00      3.70 o 
   5 -12   2       22.70       23.80      6.21 o 
  -4 -11   2       53.60       40.99      3.28 o 
  -3 -11   2        4.98        3.07      2.06 o 
  -2 -11   2       11.19       26.89      3.39 o 
  -1 -11   2       43.93       23.57      4.31 o 
   0 -11   2      102.68       94.02      8.88 o 
   1 -11   2       40.71       56.63      7.29 o 
   2 -11   2       29.32       25.74      5.78 o 
   3 -11   2       32.11       38.47      6.49 o 
   4 -11   2        0.01        0.00      3.08 o 
   5 -11   2      102.14       77.25      8.54 o 
   6 -11   2        0.06        0.00      3.25 o 
   7 -11   2       78.46      102.81      9.94 o 
  -6 -10   2       19.86       25.08      3.53 o 
  -5 -10   2        9.25       15.12      2.63 o 
  -4 -10   2       50.20       52.62      4.20 o 
  -3 -10   2       86.42       97.10      9.40 o 
  -2 -10   2      216.70      221.16     18.29 o 
  -1 -10   2       89.95      104.22      5.01 o 
   0 -10   2      137.25      120.04      9.03 o 
   1 -10   2      109.56      153.72     10.16 o 
   2 -10   2       46.65       61.53      7.12 o 
   3 -10   2        1.14        3.22      3.13 o 
   4 -10   2        6.24        6.92      3.96 o 
   5 -10   2        0.77        0.00      2.48 o 
   6 -10   2       24.43       36.13      6.21 o 
   7 -10   2        0.07        3.05      3.53 o 
   8 -10   2        2.17        0.56      2.28 o 
  -7  -9   2       29.43       31.84      3.20 o 
  -6  -9   2       82.72       89.79      3.17 o 
  -5  -9   2       29.10       26.03      2.57 o 
  -4  -9   2      224.91      192.41      4.63 o 
  -3  -9   2      146.71      190.91      6.74 o 
  -2  -9   2      350.64      321.38      8.88 o 
  -1  -9   2      117.73      118.44      5.00 o 
   0  -9   2       13.88       15.38      3.96 o 
   1  -9   2       42.71       36.36      5.30 o 
   2  -9   2       46.48       51.19      5.89 o 
   3  -9   2        9.33        9.85      3.53 o 
   4  -9   2        0.02        1.45      2.99 o 
   5  -9   2      118.46      108.25      8.74 o 
   6  -9   2       91.59       69.43      4.86 o 
   7  -9   2      344.25      366.56     11.36 o 
   8  -9   2       92.10       93.32     11.99 o 
   9  -9   2       22.68        9.01      2.45 o 
  -8  -8   2        0.16        0.58      1.52 o 
  -7  -8   2       13.88       16.22      2.00 o 
  -6  -8   2       55.39       66.90      3.28 o 
  -5  -8   2        0.62        0.17      1.11 o 
  -4  -8   2      131.39      136.87      3.34 o 
  -3  -8   2      110.70       92.13      2.76 o 
  -2  -8   2       41.46       44.74      6.05 o 
  -1  -8   2      744.66      709.79     14.00 o 
   0  -8   2       66.50       71.94      3.34 o 
   1  -8   2       96.30      131.68      8.29 o 
   2  -8   2       40.55       35.16      4.81 o 
   3  -8   2        4.66        0.00      1.96 o 
   4  -8   2       47.08       46.78      5.64 o 
   5  -8   2       19.99        6.42      2.04 o 
   6  -8   2       17.25       20.29      2.97 o 
   7  -8   2       45.31       77.63      5.08 o 
   8  -8   2      273.63      305.82     10.17 o 
   9  -8   2      217.83      252.60      8.58 o 
  10  -8   2       63.18       55.93      4.11 o 
  -9  -7   2       26.53       22.04      2.54 o 
  -8  -7   2       23.47       31.69      2.21 o 
  -7  -7   2        0.26        1.32      1.00 o 
  -6  -7   2      222.80      245.42      5.01 o 
  -5  -7   2        1.19        2.26      0.79 o 
  -4  -7   2      119.08      128.60      3.09 o 
  -3  -7   2      425.46      467.74      6.71 o 
  -2  -7   2      203.84      169.73      4.12 o 
  -1  -7   2        6.49        8.33      1.35 o 
   0  -7   2      200.80      268.11      6.40 o 
   1  -7   2       87.27       80.38      6.18 o 
   2  -7   2      349.15      318.24     12.90 o 
   3  -7   2       10.11       14.46      3.27 o 
   4  -7   2       64.72       54.67      4.19 o 
   5  -7   2      227.76      213.78      7.24 o 
   6  -7   2      910.43      899.78     21.50 o 
   7  -7   2      413.40      514.83     12.99 o 
   8  -7   2       80.50       90.68      4.34 o 
   9  -7   2       52.03       86.30      4.38 o 
  10  -7   2       73.05       66.60      4.22 o 
  11  -7   2        0.08        3.48      2.32 o 
 -10  -6   2       28.64       27.71      2.85 o 
  -9  -6   2      102.77      100.80      4.48 o 
  -8  -6   2       86.74       77.97      2.82 o 
  -7  -6   2       62.95       47.98      1.99 o 
  -6  -6   2      111.00      133.79      3.41 o 
  -5  -6   2       41.43       47.82      1.96 o 
  -4  -6   2      309.40      389.50      7.63 o 
  -3  -6   2       72.97       58.87      2.18 o 
  -2  -6   2      337.57      357.56      5.07 o 
  -1  -6   2      347.90      269.92      4.93 o 
   0  -6   2      134.30      152.41      3.50 o 
   1  -6   2      790.01      927.70     16.06 o 
   2  -6   2       97.50      139.36      3.62 o 
   3  -6   2      619.44      706.20     10.63 o 
   4  -6   2       95.44       92.07      4.23 o 
   5  -6   2       22.54       27.75      2.67 o 
   6  -6   2      105.88      158.52      6.05 o 
   7  -6   2       53.67       63.74      4.20 o 
   9  -6   2       26.41       25.87      2.69 o 
  10  -6   2       16.68        3.58      1.81 o 
  11  -6   2       35.38       22.76      3.50 o 
 -11  -5   2       89.32       85.66      4.59 o 
 -10  -5   2        0.10        1.34      1.23 o 
  -9  -5   2        0.97        1.18      1.06 o 
  -8  -5   2       96.57      116.01      3.32 o 
  -7  -5   2       24.42       20.26      1.39 o 
  -6  -5   2      277.93      282.98      5.08 o 
  -5  -5   2       19.66       13.03      1.13 o 
  -4  -5   2       99.19      131.12      2.87 o 
  -3  -5   2        5.27       19.55      1.09 o 
  -2  -5   2        6.92       13.14      1.44 o 
  -1  -5   2       57.04       60.28      1.84 o 
   0  -5   2      167.17      168.35      4.29 o 
   1  -5   2     4065.82     4287.24     64.81 o 
   2  -5   2      399.76      518.10      9.66 o 
   4  -5   2      347.39      337.03      5.01 o 
   5  -5   2      630.72      648.26     11.38 o 
   6  -5   2     1328.26     1348.35     18.67 o 
   7  -5   2       65.73       94.51      3.77 o 
   8  -5   2       48.78       51.21      2.49 o 
   9  -5   2       16.04       27.89      2.13 o 
  10  -5   2       49.32       43.93      2.98 o 
  11  -5   2       63.32       88.03      4.16 o 
  12  -5   2        2.15       12.85      2.24 o 
 -11  -4   2       92.43       76.49      5.57 o 
 -10  -4   2        6.27        6.02      1.51 o 
  -9  -4   2      125.79      139.59      4.58 o 
  -8  -4   2        0.35        0.00      0.83 o 
  -7  -4   2       44.50       37.49      1.60 o 
  -6  -4   2       48.57       71.35      3.27 o 
  -5  -4   2      172.56      212.17      3.90 o 
  -4  -4   2       33.23       31.53      1.34 o 
  -3  -4   2      251.36      247.07      3.84 o 
  -2  -4   2       71.98       70.32      1.62 o 
  -1  -4   2      506.64      549.38     10.19 o 
   0  -4   2       14.41       33.18      4.09 o 
   1  -4   2        2.10        0.44      0.55 o 
   2  -4   2     1074.72     1141.80     15.22 o 
   3  -4   2      748.92      530.51      8.15 o 
   5  -4   2      854.81     1018.75     18.38 o 
   6  -4   2        0.00        1.68      0.90 o 
   7  -4   2        4.82        0.32      0.90 o 
   8  -4   2        4.18       19.14      1.95 o 
   9  -4   2      142.24      125.94      5.23 o 
  10  -4   2      129.30       96.04      4.79 o 
  11  -4   2        0.31        1.28      1.61 o 
  12  -4   2        4.64        5.98      2.24 o 
 -11  -3   2       46.81       52.60      5.83 o 
 -10  -3   2       33.95       43.95      4.44 o 
  -9  -3   2       36.11       29.73      2.55 o 
  -8  -3   2       10.21       20.12      1.89 o 
  -7  -3   2       18.12       14.71      1.51 o 
  -6  -3   2      409.48      380.01      9.54 o 
  -5  -3   2     2916.10     3074.69     32.39 o 
  -4  -3   2       26.28       45.06      1.50 o 
  -2  -3   2     1020.76     1464.64     15.62 o 
  -1  -3   2       10.39       19.47      1.28 o 
   0  -3   2     1265.87     1475.81     23.27 o 
   1  -3   2     2058.80     2218.75     27.48 o 
   2  -3   2      546.92      589.32      8.43 o 
   3  -3   2      265.93      218.88      6.36 o 
   4  -3   2      209.49      158.85      4.21 o 
   5  -3   2       17.64       23.08      1.47 o 
   6  -3   2     1269.73     1474.10     17.34 o 
   7  -3   2       28.94       33.85      2.12 o 
   8  -3   2      295.12      312.03      8.08 o 
   9  -3   2        2.50        0.85      1.52 o 
  10  -3   2       39.67       40.34      4.95 o 
  11  -3   2       67.26       83.89      4.69 o 
  12  -3   2       20.78       30.22      3.49 o 
 -12  -2   2        1.62        2.63      1.50 o 
 -11  -2   2       46.50       47.95      3.05 o 
 -10  -2   2        6.48        8.09      2.01 o 
  -9  -2   2      233.66      248.77     10.78 o 
  -8  -2   2      307.55      310.05      7.25 o 
  -7  -2   2        5.71        2.91      0.98 o 
  -6  -2   2      382.94      414.38      6.00 o 
  -5  -2   2     1977.03     2178.53     23.38 o 
  -4  -2   2       78.99      154.14      2.76 o 
  -3  -2   2      490.85      494.78      6.08 o 
  -2  -2   2     2699.46     2753.49     28.11 o 
  -1  -2   2    12772.59    11851.30    243.07 o 
   0  -2   2       70.84       72.69      2.73 o 
   1  -2   2     7623.64     7299.16    205.95 o 
   2  -2   2      435.57      316.53      8.23 o 
   3  -2   2     3831.94     3364.02     40.95 o 
   4  -2   2      540.38      315.58      5.44 o 
   5  -2   2      376.16      456.34      6.45 o 
   7  -2   2        8.14       11.72      1.71 o 
   8  -2   2      152.50      142.58      7.62 o 
   9  -2   2      108.15      113.96     16.09 o 
  10  -2   2      128.06      150.80     10.22 o 
  11  -2   2       15.62       15.63      2.60 o 
  12  -2   2        0.66        0.00      1.71 o 
 -12  -1   2       40.44       30.88      4.64 o 
 -11  -1   2      138.73      115.00      7.18 o 
 -10  -1   2       45.61       66.60      3.92 o 
  -9  -1   2      267.01      263.33      6.25 o 
  -8  -1   2        9.96        6.63      1.28 o 
  -7  -1   2      670.60      612.10      9.99 o 
  -6  -1   2     1207.58     1136.66     15.78 o 
  -5  -1   2      198.68      283.12      4.22 o 
  -4  -1   2        4.77       14.48      0.79 o 
  -3  -1   2     1049.57     1480.67     15.74 o 
  -2  -1   2     5023.56     4220.85     88.04 o 
  -1  -1   2      638.16      699.88     15.97 o 
   0  -1   2     1793.87     1673.72     35.59 o 
   1  -1   2       93.24       48.14      1.70 o 
   2  -1   2      147.98      224.05      7.20 o 
   3  -1   2        9.90       13.65      1.27 o 
   4  -1   2     1852.85     2339.93     29.18 o 
   5  -1   2      335.47      391.60      6.93 o 
   6  -1   2       12.61        5.84      1.03 o 
   7  -1   2      628.18      654.52     25.38 o 
   8  -1   2     1108.34     1189.93     20.99 o 
   9  -1   2      333.22      330.76      8.77 o 
  10  -1   2      194.76      210.16      7.03 o 
  11  -1   2       99.61      106.26      7.32 o 
  12  -1   2        5.46        3.70      2.65 o 
 -12   0   2        7.28        7.80      3.29 o 
 -11   0   2        0.07        0.00      2.96 o 
 -10   0   2        0.14        0.00      2.51 o 
  -9   0   2      276.87      240.85     10.62 o 
  -8   0   2      280.08      271.41      6.30 o 
  -7   0   2      279.01      218.87      4.95 o 
  -6   0   2      143.12       97.20      4.07 o 
  -5   0   2       55.33       56.90      2.03 o 
  -3   0   2      282.19      321.03      4.81 o 
  -2   0   2    32058.12    26659.30    572.49 o 
  -1   0   2      554.29      528.62     12.50 o 
   0   0   2      320.59      388.52     10.11 o 
   1   0   2     8854.11     7341.99    159.36 o 
   3   0   2     4569.37     4855.35     70.72 o 
   4   0   2      427.35      324.00      5.48 o 
   5   0   2       23.92       14.76      1.22 o 
   7   0   2      130.80       99.35      4.30 o 
   8   0   2      738.77      743.96     29.04 o 
   9   0   2       55.94       55.29      3.74 o 
  10   0   2       54.85       53.41      5.50 o 
  11   0   2        9.76        7.66      2.82 o 
  12   0   2       13.23       17.80      4.01 o 
 -12   1   2        0.99        0.00      1.48 o 
 -11   1   2      169.68      160.78     10.05 o 
 -10   1   2       35.15       50.57      5.89 o 
  -9   1   2      224.55      206.74      6.96 o 
  -8   1   2      334.46      348.09      9.01 o 
  -7   1   2     1032.33      875.09     19.28 o 
  -6   1   2      431.14      302.22      5.71 o 
  -5   1   2     1243.06     1141.88     17.18 o 
  -3   1   2      990.07     1177.91     16.51 o 
  -2   1   2    31928.47    28471.37    555.61 o 
  -1   1   2     3295.60     3787.96     56.36 o 
   0   1   2      844.52      984.12     24.00 o 
   1   1   2       15.31       28.27      2.76 o 
   2   1   2      165.92      187.41      5.00 o 
   3   1   2      200.33      203.21      5.01 o 
   4   1   2      143.83      135.76      4.20 o 
   5   1   2        0.04        5.44      0.91 o 
   6   1   2      282.28      200.36      4.66 o 
   7   1   2      129.80      112.81      3.64 o 
   8   1   2      141.40      169.72      8.17 o 
   9   1   2     2648.81     2655.64     58.51 o 
  10   1   2      230.80      222.17     10.68 o 
  11   1   2        1.87        3.19      2.33 o 
  12   1   2        7.41        4.10      2.88 o 
 -12   2   2        1.12        1.86      1.83 o 
 -11   2   2       21.09       17.49      2.65 o 
 -10   2   2        0.19        1.65      2.59 o 
  -9   2   2      146.33      152.27      8.68 o 
  -8   2   2      333.79      342.08      8.81 o 
  -7   2   2       11.80        7.44      1.55 o 
  -6   2   2        0.66       10.43      1.18 o 
  -5   2   2       53.76      114.37      3.79 o 
  -4   2   2      121.26      129.26      5.95 o 
  -3   2   2      632.69      537.00      6.19 o 
  -2   2   2    12357.27    11855.75     98.91 o 
  -1   2   2    15370.02    14896.05    232.62 o 
   0   2   2     5291.84     5875.78     59.49 o 
   1   2   2      220.21      132.00      5.91 o 
   2   2   2      777.48     1111.90     12.18 o 
   3   2   2      352.99      239.04      6.27 o 
   4   2   2     1189.26     1126.64     15.04 o 
   5   2   2       36.49       80.27      3.28 o 
   6   2   2       16.14        8.17      1.61 o 
   7   2   2      909.68      976.96     18.78 o 
   8   2   2       46.25       50.28      4.81 o 
   9   2   2       20.07       22.61      3.87 o 
  10   2   2        3.31        0.00      1.91 o 
  11   2   2       92.09       66.06      6.49 o 
 -12   3   2       22.23       20.52      3.54 o 
 -11   3   2       27.30       32.35      5.59 o 
 -10   3   2       74.68       70.75      6.69 o 
  -9   3   2        2.07        2.25      2.39 o 
  -8   3   2      651.78      712.20     14.58 o 
  -7   3   2      184.70      187.69      8.85 o 
  -6   3   2      182.49      210.70      5.75 o 
  -5   3   2      460.04      399.19      6.15 o 
  -4   3   2     2116.71     1796.95     20.82 o 
  -3   3   2      209.02      179.45      2.85 o 
  -2   3   2      176.14      245.64      2.91 o 
  -1   3   2      583.83      543.43      5.99 o 
   1   3   2      410.68      409.34      6.50 o 
   2   3   2        0.41        5.50      0.67 o 
   3   3   2     2449.20     2461.85     35.73 o 
   4   3   2      561.34      522.80      6.16 o 
   5   3   2       32.83       21.67      1.53 o 
   6   3   2      682.27      584.16      9.65 o 
   7   3   2       35.28       41.15      2.52 o 
   8   3   2      161.51      161.81      5.23 o 
   9   3   2      166.54      148.45      8.40 o 
  10   3   2        0.00        0.00      2.25 o 
  11   3   2       19.05       11.70      3.79 o 
 -12   4   2       11.16       20.38      6.19 o 
 -11   4   2       19.13       17.21      2.88 o 
 -10   4   2       82.02       81.43      4.78 o 
  -9   4   2        0.18        0.22      1.63 o 
  -8   4   2      606.91      621.17     13.86 o 
  -7   4   2       17.62       23.16      3.09 o 
  -6   4   2        1.43        0.77      0.92 o 
  -5   4   2      356.97      368.87      5.63 o 
  -3   4   2     1702.50     1594.97     17.72 o 
  -2   4   2      383.35      295.01      4.43 o 
  -1   4   2      839.66      765.12      8.21 o 
   0   4   2       59.22       77.03      1.98 o 
   1   4   2      429.58      375.62      4.91 o 
   2   4   2      607.19      585.37      6.82 o 
   4   4   2     1493.96     1368.24     15.72 o 
   5   4   2       37.20       36.05      1.59 o 
   6   4   2       44.11       39.57      4.42 o 
   7   4   2        2.26        4.91      1.30 o 
   8   4   2       48.43       53.91      3.13 o 
   9   4   2        0.00        0.00      1.12 o 
  10   4   2       35.50       44.61      5.21 o 
  11   4   2      132.12      125.90      8.88 o 
 -11   5   2        0.06        3.33      3.29 o 
 -10   5   2        1.35        0.74      1.86 o 
  -9   5   2       16.51       31.16      4.58 o 
  -8   5   2       48.57       41.82      3.49 o 
  -7   5   2       96.63       59.57      3.23 o 
  -6   5   2        5.36       13.66      1.75 o 
  -5   5   2        0.18        0.89      0.91 o 
  -4   5   2      334.52      351.42     10.44 o 
  -3   5   2      206.92      207.66      4.76 o 
  -2   5   2      118.80       75.79      1.86 o 
  -1   5   2      191.69      163.70      2.69 o 
   0   5   2       24.00       14.76      1.07 o 
   1   5   2      335.59      327.66      4.49 o 
   2   5   2      188.48      174.14      3.08 o 
   3   5   2      560.44      504.65      7.21 o 
   4   5   2      242.01      210.43      5.43 o 
   5   5   2        7.93        5.93      1.02 o 
   6   5   2      138.56      165.46      5.03 o 
   7   5   2        4.82        4.58      1.42 o 
   8   5   2      305.09      290.60      7.71 o 
   9   5   2       42.60       38.78      3.04 o 
  10   5   2        2.33        5.16      3.39 o 
 -11   6   2       14.31       19.77      4.10 o 
 -10   6   2        0.00        0.41      2.06 o 
  -9   6   2       34.54       30.05      3.45 o 
  -8   6   2        2.72        0.00      1.80 o 
  -7   6   2       19.12       23.71      2.42 o 
  -6   6   2       32.38       39.03      2.68 o 
  -5   6   2        0.23        0.00      1.07 o 
  -4   6   2      212.41      181.70      4.78 o 
  -3   6   2       50.43       66.97      3.55 o 
  -2   6   2      295.14      288.11      7.55 o 
  -1   6   2      100.67       91.27      2.45 o 
   0   6   2       31.07       30.62      1.59 o 
   1   6   2      600.53      517.90      8.33 o 
   2   6   2      246.83      259.32      5.25 o 
   3   6   2      281.96      229.72     15.66 o 
   4   6   2      982.84     1042.84     17.71 o 
   5   6   2      244.10      228.26      6.05 o 
   6   6   2       89.95       89.41      6.31 o 
   7   6   2       93.46       95.44      5.44 o 
   8   6   2        3.45        3.32      2.04 o 
   9   6   2       18.75       24.97      2.73 o 
 -10   7   2        0.03        1.96      2.32 o 
  -9   7   2       25.55       24.55      4.39 o 
  -8   7   2       27.53        8.70      2.08 o 
  -7   7   2        5.56        0.00      1.31 o 
  -6   7   2        8.29        4.87      1.59 o 
  -5   7   2        7.65        4.35      1.69 o 
  -4   7   2       75.07       81.00      6.46 o 
  -3   7   2      459.29      514.93     11.99 o 
  -2   7   2       29.63       37.15      2.96 o 
  -1   7   2        0.15        1.22      1.35 o 
   0   7   2      133.33      127.31      3.47 o 
   1   7   2       38.18       30.85      2.45 o 
   2   7   2      238.85      258.09      6.41 o 
   3   7   2      292.43      276.03     12.71 o 
   4   7   2      231.93      220.51      6.18 o 
   5   7   2      360.85      293.99     15.79 o 
   6   7   2        2.49        0.66      1.91 o 
   7   7   2       24.30       33.74      3.73 o 
   8   7   2      227.21      252.86     10.02 o 
 -10   8   2        1.86        1.11      2.46 o 
  -9   8   2        0.91        0.45      1.84 o 
  -8   8   2        1.98        0.84      1.95 o 
  -7   8   2       26.05       37.76      3.14 o 
  -6   8   2        7.69        3.85      1.56 o 
  -5   8   2        0.02        0.26      2.59 o 
  -4   8   2       50.12       45.73      5.44 o 
  -3   8   2       40.52       36.41      3.35 o 
  -2   8   2      386.32      398.51     10.43 o 
  -1   8   2      477.19      522.69     12.40 o 
   0   8   2      503.94      539.52     18.39 o 
   1   8   2      604.38      613.19     11.70 o 
   2   8   2       62.54       67.77      5.24 o 
   3   8   2      198.45      185.66      5.61 o 
   4   8   2      337.81      341.55      8.42 o 
   5   8   2       20.17       25.49      2.57 o 
   6   8   2       32.74       43.03      3.13 o 
   7   8   2       98.21       97.12      5.92 o 
  -9   9   2       40.93       49.61      4.08 o 
  -8   9   2        4.99        1.32      1.86 o 
  -7   9   2       13.10       18.09      3.33 o 
  -6   9   2        1.61        0.00      1.73 o 
  -5   9   2        0.35        0.00      2.39 o 
  -4   9   2       12.68       11.76      3.79 o 
  -3   9   2      223.94      220.73     11.08 o 
  -2   9   2       94.22      109.42      5.57 o 
  -1   9   2        0.01        0.00      3.30 o 
   0   9   2      141.39      139.27      8.19 o 
   1   9   2       73.40       79.00      3.42 o 
   2   9   2        4.54        1.65      1.26 o 
   3   9   2        9.41        6.40      1.63 o 
   4   9   2       24.92       20.03      2.38 o 
   5   9   2       22.33       19.00      2.40 o 
   6   9   2       38.05       46.57      3.42 o 
  -7  10   2        0.08        0.00      2.42 o 
  -6  10   2        1.56        3.50      3.39 o 
  -5  10   2       12.84       13.41      4.50 o 
  -4  10   2       64.99       68.31      7.40 o 
  -3  10   2       92.49       97.97      8.26 o 
  -2  10   2       23.68       31.11      3.73 o 
  -1  10   2      689.98      694.24     23.86 o 
   1  10   2      107.90      109.16      8.06 o 
   2  10   2        1.89        0.60      2.51 o 
   3  10   2       20.16       18.30      2.21 o 
   4  10   2        6.30        6.10      1.84 o 
   5  10   2        6.00       11.80      2.22 o 
  -5  11   2        2.52        2.51      3.70 o 
  -4  11   2       73.95       76.08      8.20 o 
  -3  11   2       17.76       15.99      3.38 o 
  -2  11   2       35.76       32.34      4.07 o 
  -1  11   2       39.82       47.04      6.29 o 
   0  11   2       57.65       41.68      6.09 o 
   1  11   2        1.39        3.22      3.36 o 
   2  11   2       15.25        9.28      4.04 o 
  -2 -12   3        0.17        0.00      1.72 o 
  -1 -12   3        1.87        0.00      3.73 o 
   0 -12   3        5.78        6.58      4.38 o 
   1 -12   3        0.51        0.00      3.42 o 
   2 -12   3       17.05       21.13      5.61 o 
   3 -12   3       68.02       62.70      8.23 o 
   4 -12   3        0.63        3.19      4.13 o 
   5 -12   3        0.54        0.00      3.73 o 
  -5 -11   3      106.80      139.13      6.85 o 
  -4 -11   3        1.19        1.02      1.92 o 
  -3 -11   3       12.45       14.56      2.78 o 
  -2 -11   3       13.93        7.58      2.29 o 
  -1 -11   3       47.59       35.56      6.24 o 
   0 -11   3        2.74        5.81      3.67 o 
   1 -11   3       47.47       37.04      6.21 o 
   2 -11   3        5.28        1.54      3.02 o 
   3 -11   3      282.55      318.89     16.46 o 
   4 -11   3        6.06        6.69      4.36 o 
   5 -11   3        0.83        3.64      3.62 o 
   6 -11   3        2.81       13.30      5.04 o 
   7 -11   3        1.72        8.09      4.33 o 
  -6 -10   3        3.36        5.46      1.75 o 
  -5 -10   3       65.85       60.15      9.94 o 
  -4 -10   3      124.53       91.61     11.16 o 
  -3 -10   3       17.41        6.79      2.06 o 
  -2 -10   3       11.67       10.40      2.24 o 
  -1 -10   3       31.99       23.54      5.32 o 
   0 -10   3        1.86        0.65      2.51 o 
   1 -10   3       30.75       25.45      5.15 o 
   2 -10   3      108.87       85.96      8.26 o 
   3 -10   3      316.53      275.93     14.41 o 
   4 -10   3        0.53        0.26      3.05 o 
   5 -10   3       46.99       27.56      5.67 o 
   6 -10   3       59.69       69.99      8.09 o 
   7 -10   3        0.02        0.98      2.16 o 
   8 -10   3       45.33       52.66     12.81 o 
  -7  -9   3        9.69       14.75      1.98 o 
  -6  -9   3       10.19       13.98      2.61 o 
  -5  -9   3       24.82       30.22      2.51 o 
  -4  -9   3       23.78       21.29      2.74 o 
  -3  -9   3       35.91       26.92      2.80 o 
  -2  -9   3      422.85      420.27     10.23 o 
  -1  -9   3      219.79      246.05      9.21 o 
   0  -9   3        3.13        3.84      3.05 o 
   1  -9   3      106.35      121.63      8.63 o 
   2  -9   3       20.58       24.09      4.53 o 
   3  -9   3      390.99      367.24     15.94 o 
   4  -9   3       81.09       86.78      8.03 o 
   5  -9   3        3.81        8.03      3.82 o 
   6  -9   3        1.42        5.99      2.38 o 
   7  -9   3      234.22      231.44      8.75 o 
   8  -9   3        7.83       10.02      2.82 o 
   9  -9   3        8.10        0.07      1.82 o 
  -8  -8   3        1.72        2.69      1.47 o 
  -7  -8   3      107.85      118.24      4.19 o 
  -6  -8   3        5.23        5.74      1.48 o 
  -5  -8   3      217.12      260.09      4.99 o 
  -4  -8   3        0.51        1.52      0.80 o 
  -3  -8   3      796.93      853.85     13.35 o 
  -2  -8   3     1162.04     1184.65     21.06 o 
  -1  -8   3      349.00      327.24      7.91 o 
   0  -8   3        0.57        8.60      3.13 o 
   1  -8   3        7.44        2.16      2.31 o 
   2  -8   3      180.11      197.77     10.53 o 
   3  -8   3      520.75      562.27     19.93 o 
   4  -8   3       39.16       34.76      5.10 o 
   5  -8   3      241.41      194.65      7.92 o 
   6  -8   3       47.89       55.56      4.48 o 
   7  -8   3      691.32      610.76     14.99 o 
   8  -8   3       69.88       64.18      9.75 o 
   9  -8   3      261.28      314.26      8.60 o 
  10  -8   3       39.22       39.03      3.58 o 
  -9  -7   3        0.03        0.93      1.14 o 
  -8  -7   3        0.01        0.00      0.94 o 
  -7  -7   3       30.12       31.02      2.22 o 
  -6  -7   3       11.90       10.31      1.29 o 
  -5  -7   3       12.42        3.65      0.89 o 
  -4  -7   3       29.48       18.12      1.28 o 
  -3  -7   3        3.13        1.34      0.61 o 
  -2  -7   3        4.64        2.36      1.49 o 
  -1  -7   3      151.25      153.33      3.61 o 
   0  -7   3      871.30      874.55     16.10 o 
   1  -7   3       23.77       16.88      3.39 o 
   2  -7   3      108.26      136.18      8.00 o 
   3  -7   3       24.97       19.19      3.76 o 
   4  -7   3      119.58      133.40      5.49 o 
   5  -7   3       33.52       30.93      3.09 o 
   6  -7   3      349.58      459.06     11.77 o 
   7  -7   3       15.34       14.60      3.73 o 
   8  -7   3      166.80      173.14      7.11 o 
   9  -7   3       98.66       74.08      4.10 o 
  10  -7   3        1.63        0.00      1.58 o 
  11  -7   3        6.32        6.19      2.36 o 
 -10  -6   3      189.04      195.31      5.83 o 
  -9  -6   3       33.92       39.51      2.34 o 
  -8  -6   3       65.96       72.21      2.48 o 
  -7  -6   3       63.19       93.35      2.99 o 
  -6  -6   3       49.14       65.59      2.82 o 
  -5  -6   3       56.60       54.89      2.02 o 
  -4  -6   3      302.70      229.72      4.16 o 
  -3  -6   3      759.43      769.41     10.69 o 
  -2  -6   3       27.56       57.46      3.16 o 
  -1  -6   3       23.51        9.11      1.11 o 
   0  -6   3       52.11       68.32      2.83 o 
   1  -6   3        3.27        5.40      2.68 o 
   2  -6   3       46.88       25.50      1.80 o 
   3  -6   3     1767.76     1967.20     25.89 o 
   4  -6   3       99.21      117.84      3.80 o 
   5  -6   3      520.35      525.03     12.03 o 
   6  -6   3      122.21      157.58     17.01 o 
   7  -6   3      739.12      653.63     14.76 o 
   8  -6   3      524.85      622.19     11.90 o 
   9  -6   3       72.15      116.49      4.71 o 
  10  -6   3       49.16       54.20      3.64 o 
  11  -6   3        8.07       21.27      3.37 o 
 -11  -5   3       37.17       43.40      3.17 o 
 -10  -5   3       60.44       64.77      3.51 o 
  -9  -5   3       75.22       53.88      3.11 o 
  -8  -5   3       17.42       14.59      1.64 o 
  -7  -5   3        3.38        5.23      1.04 o 
  -6  -5   3       15.06       28.42      1.60 o 
  -5  -5   3      213.52      240.87      5.40 o 
  -4  -5   3        3.11       15.04      1.62 o 
  -3  -5   3      587.03      599.10      7.63 o 
  -2  -5   3      131.72       75.53      2.27 o 
  -1  -5   3       80.74      102.46      2.87 o 
   0  -5   3     2254.47     2200.15     34.82 o 
   1  -5   3      150.48      196.25      4.95 o 
   2  -5   3     1242.82     1193.17     16.31 o 
   3  -5   3      195.31      199.17      3.45 o 
   4  -5   3       14.99        7.65      1.24 o 
   5  -5   3      214.93      239.45      5.95 o 
   6  -5   3      529.49      598.10     13.00 o 
   7  -5   3       78.77       65.68      2.97 o 
   8  -5   3       25.25       33.09      3.20 o 
   9  -5   3        2.01        1.46      1.21 o 
  10  -5   3       37.79       57.03      3.28 o 
  11  -5   3       41.18       33.14      3.43 o 
 -11  -4   3        1.86        1.07      1.21 o 
 -10  -4   3      191.25      175.91      5.58 o 
  -9  -4   3      351.45      366.42      8.05 o 
  -8  -4   3        8.19        2.62      0.83 o 
  -7  -4   3      233.21      247.13      4.72 o 
  -6  -4   3        1.63        6.02      3.28 o 
  -5  -4   3      242.59      262.56      4.46 o 
  -4  -4   3     1777.65     1535.01     17.09 o 
  -3  -4   3      466.38      360.02      5.04 o 
  -2  -4   3      147.43      142.87      2.43 o 
  -1  -4   3      531.90      539.39     10.30 o 
   0  -4   3        2.41        1.64      0.75 o 
   1  -4   3      175.28      230.79      5.34 o 
   2  -4   3      554.01      582.09     10.24 o 
   3  -4   3      680.14      565.53      7.46 o 
   4  -4   3      184.06      180.08      6.61 o 
   5  -4   3       12.94       12.78      1.14 o 
   6  -4   3      217.84      249.01      5.41 o 
   7  -4   3      197.11      208.68      7.40 o 
   8  -4   3      884.33     1016.36     18.99 o 
   9  -4   3        2.91        2.51      1.63 o 
  10  -4   3       55.79       74.96      4.27 o 
  11  -4   3       33.98       46.82      3.78 o 
  12  -4   3       48.49       38.84      5.18 o 
 -11  -3   3       42.91       55.12      4.07 o 
 -10  -3   3        0.17        0.43      1.17 o 
  -9  -3   3       33.96       37.85      2.56 o 
  -8  -3   3       14.13       16.87      1.17 o 
  -7  -3   3       29.39       29.67      1.96 o 
  -6  -3   3       74.46       44.88      1.77 o 
  -5  -3   3      357.30      281.11      4.54 o 
  -4  -3   3     2230.71     2068.02     37.89 o 
  -3  -3   3       19.78       13.08      0.78 o 
  -2  -3   3     2112.98     1831.00     19.27 o 
  -1  -3   3      729.10      652.04     11.70 o 
   0  -3   3     3098.28     2524.40     38.80 o 
   1  -3   3      273.45      195.60      6.71 o 
   2  -3   3     1114.14     1010.84     13.57 o 
   4  -3   3     1276.49     1857.07     24.08 o 
   5  -3   3      910.60     1074.54     15.14 o 
   6  -3   3      143.48      126.01      3.08 o 
   7  -3   3        0.17        3.04      1.07 o 
   8  -3   3        7.22       10.96      1.91 o 
   9  -3   3        2.46        1.87      1.59 o 
  10  -3   3       11.05       10.39      3.67 o 
  11  -3   3       26.78       18.17      3.73 o 
  12  -3   3       14.05        6.21      2.85 o 
 -12  -2   3       30.74       39.05      3.00 o 
 -11  -2   3        2.99        4.39      1.85 o 
 -10  -2   3      124.87      121.82      4.50 o 
  -9  -2   3      376.42      365.07      7.83 o 
  -8  -2   3       14.05       10.06      1.47 o 
  -7  -2   3     1259.44     1324.01     15.58 o 
  -6  -2   3       13.35       22.50      3.80 o 
  -5  -2   3      560.82      508.00      6.81 o 
  -4  -2   3      964.87     1072.05     12.19 o 
  -3  -2   3     1069.21     1410.09     15.79 o 
  -1  -2   3      673.19      796.04     35.63 o 
   0  -2   3     1740.25     1643.99     35.73 o 
   1  -2   3       28.80       50.64      1.69 o 
   2  -2   3      584.53      427.34      7.25 o 
   4  -2   3     4108.14     4220.88     62.39 o 
   5  -2   3      677.60      820.77     11.89 o 
   6  -2   3      100.11      141.91      3.22 o 
   7  -2   3       11.79       17.81      1.93 o 
   8  -2   3      248.59      254.90      7.57 o 
   9  -2   3        5.45        3.64      1.67 o 
  10  -2   3       42.62       62.60      3.97 o 
  11  -2   3        0.34        0.00      1.82 o 
  12  -2   3        0.17        0.26      2.25 o 
 -12  -1   3       53.38       64.46      7.69 o 
 -11  -1   3       79.97      101.98      5.11 o 
 -10  -1   3        5.20        6.80      1.58 o 
  -9  -1   3       48.57       47.80      3.15 o 
  -8  -1   3        0.83        0.00      0.91 o 
  -7  -1   3       47.45       48.86      4.05 o 
  -6  -1   3      460.96      472.58      6.54 o 
  -5  -1   3     1383.49     1170.33     13.33 o 
  -4  -1   3      867.76      525.18      6.60 o 
  -3  -1   3     3316.67     3728.63     37.99 o 
  -2  -1   3     1077.87      779.23     10.79 o 
  -1  -1   3      565.57      664.06     15.80 o 
   0  -1   3    13012.95    11761.91    175.01 o 
   1  -1   3     5418.89     4417.90    132.75 o 
   2  -1   3      451.98      565.99     10.05 o 
   3  -1   3        5.84        7.83      1.77 o 
   5  -1   3     3784.96     4277.33     52.29 o 
   6  -1   3       39.67       37.77      1.94 o 
   7  -1   3      214.12      274.94      6.96 o 
   8  -1   3      234.52      258.59      7.12 o 
   9  -1   3        1.31        3.54      1.60 o 
  10  -1   3       75.84       80.83      6.52 o 
  11  -1   3       23.40        8.97      3.10 o 
  12  -1   3       40.82       24.20      4.50 o 
 -12   0   3      115.54      119.78      9.82 o 
 -11   0   3       33.21       52.02      6.38 o 
 -10   0   3       21.64       20.73      2.89 o 
  -9   0   3      170.00      138.57      5.93 o 
  -8   0   3       53.81       69.94      3.56 o 
  -7   0   3     1964.63     1812.36     24.16 o 
  -6   0   3       37.01       55.99      2.63 o 
  -5   0   3     2093.50     2171.43     21.56 o 
  -4   0   3        4.64        2.89      0.44 o 
  -3   0   3     1340.89     1784.75     17.09 o 
  -2   0   3     2593.75     2374.45     24.46 o 
  -1   0   3     6978.29     7051.05     84.55 o 
   0   0   3      113.73      141.62      3.62 o 
   1   0   3     1244.47     1145.09     14.78 o 
   2   0   3     1271.50     1420.09     22.37 o 
   3   0   3      172.33      121.45      3.68 o 
   4   0   3      730.90      680.79     15.72 o 
   6   0   3      412.19      401.91      7.60 o 
   7   0   3      246.82      208.20      5.03 o 
   8   0   3       51.42       29.30      3.84 o 
   9   0   3       69.55       72.52      5.69 o 
  10   0   3        1.01        0.26      2.02 o 
  11   0   3        9.18        7.20      2.76 o 
  12   0   3        2.95        1.96      2.39 o 
 -12   1   3      326.69      337.11     16.12 o 
 -11   1   3        2.91        0.54      2.59 o 
 -10   1   3       18.42       17.44      4.31 o 
  -8   1   3       29.27       26.94      3.70 o 
  -7   1   3       69.33      102.66      3.31 o 
  -6   1   3       96.78      150.34      4.43 o 
  -5   1   3      385.47      339.09     11.74 o 
  -3   1   3     2322.98     2515.41     25.97 o 
  -2   1   3    16353.84    18119.00    148.41 o 
  -1   1   3     6471.14     7128.79     64.06 o 
   0   1   3    17124.52    16551.74    194.19 o 
   1   1   3     4144.74     3959.32     74.10 o 
   2   1   3      382.42      540.01     10.04 o 
   3   1   3       93.70       97.18      3.38 o 
   4   1   3      756.89      710.79     13.37 o 
   5   1   3     1681.47     1497.55     25.14 o 
   6   1   3       17.58       21.88      6.86 o 
   7   1   3      131.94      134.95      5.85 o 
   8   1   3      103.38       98.37      6.43 o 
   9   1   3      123.14      121.55      7.57 o 
  10   1   3        3.95        0.40      2.25 o 
  11   1   3        3.73        0.00      2.28 o 
 -12   2   3       45.41       37.50      6.26 o 
 -11   2   3       53.87       51.56      6.43 o 
 -10   2   3       61.28       65.10      4.22 o 
  -9   2   3       60.98       56.06      3.67 o 
  -8   2   3      131.37      117.73      4.83 o 
  -7   2   3      424.51      297.19      6.11 o 
  -6   2   3       90.12       52.84      2.26 o 
  -5   2   3       65.81       55.71      2.18 o 
  -4   2   3     2358.61     2506.90     23.70 o 
  -3   2   3      470.12      564.08      5.72 o 
  -2   2   3     1915.85     2522.84     20.21 o 
  -1   2   3     6092.69     6042.14     61.29 o 
   0   2   3     4218.92     4311.50     50.77 o 
   1   2   3     3747.48     3903.51     39.45 o 
   2   2   3      534.53      669.83      7.91 o 
   3   2   3     1038.67     1064.17     27.55 o 
   4   2   3        0.02        0.94      0.78 o 
   5   2   3       62.89       38.50      1.86 o 
   6   2   3      256.02      212.62      8.39 o 
   7   2   3       69.64       69.37      4.11 o 
   8   2   3       84.06      103.27      6.69 o 
   9   2   3        8.31        6.61      2.79 o 
  10   2   3       20.02       19.82      4.24 o 
  11   2   3       77.83       63.95      6.55 o 
 -12   3   3       29.27       40.86      6.41 o 
 -11   3   3      101.73       96.04      8.29 o 
 -10   3   3       39.95       49.97      5.87 o 
  -9   3   3       13.17       14.64      4.36 o 
  -8   3   3      123.26      140.97      8.20 o 
  -7   3   3       16.58       30.08      2.57 o 
  -6   3   3       34.82       46.37      2.41 o 
  -5   3   3      120.41      117.83      2.77 o 
  -4   3   3       10.04        6.05      0.46 o 
  -1   3   3        1.98        1.37      0.43 o 
   0   3   3     3927.88     4414.50     45.61 o 
   1   3   3     2009.81     2389.66     25.05 o 
   2   3   3      242.58      250.88      5.03 o 
   3   3   3      920.39      949.32     11.16 o 
   4   3   3      419.23      420.00      5.71 o 
   5   3   3      944.45      844.65     12.61 o 
   6   3   3       90.20       72.74      2.82 o 
   7   3   3      218.01      196.51      5.45 o 
   8   3   3       92.79       83.53      7.72 o 
   9   3   3        8.72        9.20      2.85 o 
  10   3   3       10.02       15.77      3.84 o 
  11   3   3        7.13        2.25      2.90 o 
 -11   4   3        0.47        1.83      1.99 o 
 -10   4   3        0.84        1.18      1.71 o 
  -9   4   3       76.96       87.16      5.07 o 
  -8   4   3       90.03       82.92      5.31 o 
  -7   4   3       29.85       34.11      3.39 o 
  -6   4   3      137.69      117.05      3.02 o 
  -5   4   3       21.28       24.69      1.30 o 
  -4   4   3      107.37      110.91      2.39 o 
  -3   4   3       13.20       16.90      0.92 o 
  -2   4   3      185.61      223.15      3.24 o 
  -1   4   3       99.57       99.78      1.98 o 
   0   4   3        1.31        2.69      0.65 o 
   1   4   3     4742.48     4907.36     52.46 o 
   2   4   3      818.90      919.21     11.13 o 
   3   4   3      216.53      171.31      3.41 o 
   4   4   3      246.97      282.42      4.74 o 
   5   4   3     1089.53     1031.03     17.86 o 
   6   4   3      356.30      312.54      6.58 o 
   7   4   3       34.59       40.41      2.47 o 
   8   4   3      173.14      169.56      5.55 o 
   9   4   3       20.36       30.90      3.29 o 
  10   4   3       75.64       60.39      6.24 o 
 -11   5   3        0.02        0.00      2.03 o 
 -10   5   3        8.27        6.51      2.31 o 
  -9   5   3        1.21        2.55      1.85 o 
  -8   5   3       32.76       51.83      3.94 o 
  -7   5   3        8.04        6.87      1.91 o 
  -6   5   3       48.97       35.64      2.53 o 
  -5   5   3       64.54       61.55      2.47 o 
  -4   5   3        9.40       15.17      1.36 o 
  -2   5   3      164.37      109.95      2.54 o 
  -1   5   3      248.33      263.95      4.32 o 
   0   5   3      759.74      760.91      8.74 o 
   1   5   3     1547.55     1590.80     16.15 o 
   2   5   3      483.56      481.80     11.96 o 
   3   5   3     1588.70     1521.30     17.54 o 
   4   5   3        2.42        5.05      5.36 o 
   5   5   3      549.13      569.28      8.15 o 
   6   5   3      258.51      241.54      8.40 o 
   7   5   3       12.01       13.20      1.90 o 
   8   5   3        0.19        0.00      1.72 o 
   9   5   3        9.35       12.96      2.18 o 
  10   5   3       28.24       33.89      3.12 o 
 -11   6   3        0.14        0.45      2.23 o 
 -10   6   3        0.98        5.50      2.39 o 
  -9   6   3        0.44        1.81      1.93 o 
  -8   6   3       61.63       83.67      4.95 o 
  -7   6   3       52.05       69.16      3.60 o 
  -6   6   3       16.58       25.83      2.37 o 
  -5   6   3       14.02       14.70      1.58 o 
  -4   6   3        0.47        0.35      1.11 o 
  -3   6   3      277.66      277.60      7.73 o 
  -2   6   3      338.38      343.24      8.70 o 
  -1   6   3        1.21        0.32      0.59 o 
   0   6   3       89.88       69.75      2.32 o 
   1   6   3        6.21       15.53      1.31 o 
   2   6   3       64.37       81.55      3.04 o 
   3   6   3       19.04       15.96      1.67 o 
   4   6   3       81.96       82.99      3.25 o 
   5   6   3      366.36      353.65     15.30 o 
   6   6   3      219.41      225.05      8.63 o 
   7   6   3       26.79       24.96      2.41 o 
   8   6   3       65.03       51.30      3.44 o 
   9   6   3       17.86       26.43      3.67 o 
 -10   7   3        3.97        0.00      2.05 o 
  -9   7   3        1.21        2.75      4.04 o 
  -8   7   3        0.29        2.25      1.72 o 
  -7   7   3       33.33       18.40      2.45 o 
  -6   7   3       63.00       56.87      3.40 o 
  -5   7   3      437.73      521.98     13.00 o 
  -4   7   3       32.96       41.33      3.37 o 
  -3   7   3       32.06       32.64      3.02 o 
  -2   7   3       35.43       53.54      3.62 o 
  -1   7   3        5.98        2.78      0.94 o 
   0   7   3      207.93      197.22      4.53 o 
   1   7   3       79.67       78.18      3.26 o 
   2   7   3        0.84        0.40      0.99 o 
   3   7   3      202.70      218.48      6.08 o 
   4   7   3      105.51      121.54      4.50 o 
   5   7   3      372.08      351.09     10.61 o 
   6   7   3       10.84        9.74      2.45 o 
   7   7   3        3.67        5.50      2.14 o 
   8   7   3       38.13       31.26      3.87 o 
  -9   8   3        0.01        0.00      2.08 o 
  -7   8   3       35.37       48.61      4.75 o 
  -6   8   3       49.48       33.33      3.61 o 
  -5   8   3      193.05      217.70     11.59 o 
  -4   8   3       42.27       44.22      3.82 o 
  -3   8   3       51.82       50.69      3.91 o 
  -2   8   3      208.99      243.14     10.34 o 
  -1   8   3       86.46       93.86      4.93 o 
   0   8   3       18.17       15.32      1.48 o 
   1   8   3       19.59       29.15      2.85 o 
   2   8   3       19.61       11.08      1.72 o 
   3   8   3       26.75       21.56      2.58 o 
   4   8   3      155.50      138.50      5.07 o 
   5   8   3       19.02       18.77      2.35 o 
   6   8   3      107.65       99.77      5.81 o 
   7   8   3       65.82       60.87      5.10 o 
  -8   9   3        2.42        1.91      3.19 o 
  -7   9   3        0.87        0.00      2.09 o 
  -6   9   3        7.87        8.35      2.89 o 
  -5   9   3        2.19        2.53      3.39 o 
  -4   9   3       37.75       31.46      3.70 o 
  -3   9   3       26.72       28.41      3.46 o 
  -2   9   3       17.30       12.90      4.14 o 
  -1   9   3      118.39      126.82      6.06 o 
   0   9   3        4.10       11.36      3.79 o 
   1   9   3        0.02        0.00      1.02 o 
   2   9   3       52.76       48.37      2.98 o 
   3   9   3      106.91      116.05      5.10 o 
   4   9   3       28.73       21.31      2.48 o 
   5   9   3      102.12      102.54      4.59 o 
   6   9   3       30.17       17.80      3.33 o 
  -7  10   3       21.70       24.55      5.67 o 
  -6  10   3        0.26        0.00      1.92 o 
  -5  10   3       10.75        8.54      3.84 o 
  -4  10   3        0.91        0.00      1.94 o 
  -3  10   3        1.37        3.31      2.35 o 
  -2  10   3      136.92      156.52      7.22 o 
  -1  10   3      120.50      157.77      9.99 o 
   0  10   3       23.37       18.34      4.36 o 
   1  10   3        4.44        1.28      2.85 o 
   2  10   3        5.79        1.79      1.40 o 
   3  10   3        7.86        3.93      3.93 o 
   4  10   3        2.41        0.00      1.41 o 
  -4  11   3       34.94       55.21      5.05 o 
  -3  11   3        0.14        4.52      2.75 o 
  -2  11   3        0.40        0.00      2.73 o 
  -1  11   3       26.75       20.19      4.90 o 
   0  11   3        1.91        0.00      2.82 o 
   1  11   3        1.20        1.59      2.88 o 
  -2 -12   4        0.07        0.00      1.64 o 
  -1 -12   4       17.37       27.70      6.26 o 
   0 -12   4       30.55       30.21      6.78 o 
   1 -12   4       13.11       14.04      5.01 o 
   2 -12   4        1.95        2.08      3.84 o 
   3 -12   4       11.60       17.17      5.55 o 
   4 -12   4        0.04        2.73      4.13 o 
   5 -12   4        0.77        5.10      4.13 o 
  -5 -11   4       41.63       31.45      3.82 o 
  -4 -11   4       16.36       18.52      3.05 o 
  -3 -11   4       26.44       21.93      3.13 o 
  -2 -11   4       77.28       81.58      5.47 o 
  -1 -11   4        2.07        0.00      2.88 o 
   0 -11   4        0.18        3.39      3.42 o 
   1 -11   4        5.77        7.26      3.82 o 
   2 -11   4       32.29       24.23      5.75 o 
   3 -11   4       72.90       62.87      7.92 o 
   4 -11   4        0.32        5.81      3.93 o 
   5 -11   4      203.47      188.77     12.64 o 
   6 -11   4       13.02        5.18      4.13 o 
   7 -11   4        2.24        4.90      4.27 o 
  -6 -10   4       23.86       28.65      3.60 o 
  -5 -10   4       47.40       53.27      4.18 o 
  -4 -10   4       43.84       60.39      7.19 o 
  -3 -10   4        8.49        1.36      1.50 o 
  -2 -10   4       16.38       16.35      2.36 o 
  -1 -10   4        0.78        3.16      3.42 o 
   0 -10   4      101.79      140.03     10.28 o 
   1 -10   4      181.98      171.57     11.13 o 
   2 -10   4        7.50        5.61      3.59 o 
   3 -10   4        4.11       13.72      4.56 o 
   4 -10   4      180.39      201.95     12.39 o 
   5 -10   4      115.34      123.00      9.94 o 
   6 -10   4        0.45        0.00      2.99 o 
   7 -10   4       13.09       14.66      3.13 o 
   8 -10   4       11.39        9.76      2.93 o 
  -7  -9   4      152.87      152.36      4.18 o 
  -6  -9   4        0.29        0.94      1.66 o 
  -5  -9   4      211.61      223.47      7.60 o 
  -4  -9   4      141.09      129.49      5.45 o 
  -3  -9   4      157.39      149.70      9.38 o 
  -2  -9   4       21.41       25.52      2.50 o 
  -1  -9   4       10.71       19.08      4.64 o 
   0  -9   4       11.21       12.93      3.82 o 
   1  -9   4        6.00        3.36      2.73 o 
   2  -9   4       67.96       73.54      7.20 o 
   3  -9   4       38.61       31.01      5.35 o 
   4  -9   4      127.39      118.44      9.08 o 
   5  -9   4      444.27      382.81     17.03 o 
   6  -9   4      143.70      153.22      6.92 o 
   7  -9   4      171.25      173.22      7.54 o 
   8  -9   4       75.87       94.34      6.95 o 
   9  -9   4       80.53       90.64      6.02 o 
  -8  -8   4        0.00        0.86      1.21 o 
  -7  -8   4        1.76        1.13      1.13 o 
  -6  -8   4        1.21        0.92      0.90 o 
  -5  -8   4      391.97      488.05      7.46 o 
  -4  -8   4       89.67      109.63      3.88 o 
  -3  -8   4     1352.17     1481.73     20.74 o 
  -2  -8   4      153.18      149.83      4.05 o 
  -1  -8   4        0.58        0.00      2.11 o 
   0  -8   4      466.52      409.63     16.43 o 
   1  -8   4      146.93      111.84      8.03 o 
   2  -8   4       34.76       23.83      4.44 o 
   3  -8   4       16.46        3.87      3.05 o 
   4  -8   4       22.54       25.74      4.73 o 
   5  -8   4      295.31      319.17     18.11 o 
   6  -8   4       45.08       42.36      4.04 o 
   7  -8   4       33.19       18.32      6.56 o 
   8  -8   4       81.82       93.24      9.11 o 
   9  -8   4       13.15       26.10      3.04 o 
  10  -8   4        7.31        4.87      2.09 o 
  -9  -7   4        0.02        0.51      1.08 o 
  -8  -7   4      104.89      129.24      3.83 o 
  -7  -7   4       80.12      101.38      3.19 o 
  -6  -7   4       16.64        9.85      1.29 o 
  -5  -7   4        0.35        0.11      0.70 o 
  -4  -7   4        0.01        0.37      0.61 o 
  -3  -7   4     2247.01     1978.70     26.14 o 
  -2  -7   4       13.95       24.28      3.51 o 
  -1  -7   4       88.28      101.74      2.85 o 
   0  -7   4       70.01       65.82      3.08 o 
   1  -7   4        6.94       10.79      1.49 o 
   2  -7   4       48.41       43.79      4.93 o 
   3  -7   4       11.98       11.59      3.33 o 
   4  -7   4      925.42      882.81     17.78 o 
   5  -7   4      884.19      831.68     17.29 o 
   6  -7   4      129.88      172.00      6.70 o 
   7  -7   4      297.32      275.77      8.91 o 
   8  -7   4        4.59       14.31      2.85 o 
   9  -7   4       54.71       41.22      3.29 o 
  10  -7   4       69.64       87.99      4.59 o 
  11  -7   4       21.21       18.79      2.93 o 
 -10  -6   4       24.93       39.13      3.01 o 
  -9  -6   4       13.42       22.44      2.40 o 
  -8  -6   4        6.16        6.71      1.26 o 
  -7  -6   4      101.01      114.55      3.29 o 
  -6  -6   4       15.17       23.68      1.55 o 
  -5  -6   4      479.96      560.82      7.97 o 
  -4  -6   4       31.58       49.39      1.77 o 
  -3  -6   4     1202.53     1227.35     16.97 o 
  -2  -6   4       31.69       13.71      1.49 o 
  -1  -6   4      248.43      244.85      4.61 o 
   0  -6   4      165.21      124.22      4.12 o 
   1  -6   4      264.30      344.61      7.89 o 
   2  -6   4      102.27       99.44      3.64 o 
   3  -6   4       37.89       48.98      4.33 o 
   4  -6   4      250.00      197.15      6.84 o 
   5  -6   4      252.33      284.91      9.12 o 
   6  -6   4      234.73      249.11      7.86 o 
   7  -6   4        2.35        3.12      1.95 o 
   8  -6   4        0.01        0.03      1.79 o 
   9  -6   4      180.70      117.69      5.19 o 
  10  -6   4        6.50       10.39      2.15 o 
  11  -6   4        1.88        0.10      2.01 o 
 -10  -5   4       69.25       78.68      4.65 o 
  -9  -5   4       13.35       21.98      1.64 o 
  -8  -5   4      156.20      138.93      3.72 o 
  -7  -5   4      146.15      160.20      3.80 o 
  -6  -5   4       21.88       16.64      1.31 o 
  -5  -5   4        3.75        3.05      0.72 o 
  -4  -5   4       78.93       45.42      1.62 o 
  -3  -5   4      111.47      118.21      2.44 o 
  -2  -5   4     1275.78     1325.73     17.52 o 
  -1  -5   4     2596.92     2853.81     44.84 o 
   1  -5   4     1264.14     1292.66     27.95 o 
   2  -5   4      217.56      238.92      4.88 o 
   3  -5   4      329.89      373.83      5.53 o 
   4  -5   4     1006.26      979.92     12.00 o 
   5  -5   4     1231.02     1264.64     18.04 o 
   7  -5   4      144.33      159.66      4.68 o 
   8  -5   4        0.01        5.02      1.36 o 
   9  -5   4      292.50      282.49      7.06 o 
  10  -5   4        4.12       13.61      2.11 o 
  11  -5   4       45.86       58.43      4.30 o 
 -11  -4   4        4.78        2.26      1.52 o 
 -10  -4   4       40.65       62.43      3.40 o 
  -9  -4   4       35.30       50.11      2.01 o 
  -8  -4   4        2.86        0.17      1.07 o 
  -7  -4   4       75.96       75.86      2.50 o 
  -6  -4   4       36.78       30.56      1.58 o 
  -5  -4   4      153.88      166.09      3.33 o 
  -4  -4   4       64.54       73.87      1.98 o 
  -3  -4   4     1400.00     1330.24     14.79 o 
  -2  -4   4     1255.21     1114.52     14.79 o 
  -1  -4   4     1216.99     1301.20     32.96 o 
   0  -4   4      694.72     1046.98     17.99 o 
   1  -4   4      727.07      621.69     11.64 o 
   2  -4   4     1740.24     1547.03     20.35 o 
   3  -4   4      120.72       92.14      2.73 o 
   4  -4   4      258.63      238.72      4.16 o 
   5  -4   4       51.75       38.62      1.79 o 
   6  -4   4       48.99       60.93      2.69 o 
   7  -4   4      208.80      251.94      5.83 o 
   8  -4   4       75.15       69.25      3.79 o 
   9  -4   4       53.43       48.24      2.96 o 
  10  -4   4       84.91      101.61      5.03 o 
  11  -4   4       87.53       66.45      6.18 o 
  12  -4   4        0.75        0.65      2.05 o 
 -11  -3   4        2.32        2.25      1.59 o 
 -10  -3   4       89.30       88.13      3.88 o 
  -9  -3   4       31.82       33.06      2.47 o 
  -8  -3   4      372.02      356.53      8.46 o 
  -7  -3   4      413.03      441.62      6.78 o 
  -6  -3   4       39.29       39.79      1.66 o 
  -5  -3   4      186.91      189.93      4.26 o 
  -4  -3   4      242.67      284.49      4.38 o 
  -3  -3   4       62.58       54.95      1.51 o 
  -2  -3   4     2711.27     3034.52     31.15 o 
  -1  -3   4      681.12      881.79     15.38 o 
   0  -3   4     1404.50     1641.34     32.77 o 
   2  -3   4     1298.49     1352.65     15.04 o 
   3  -3   4     3945.01     4510.85     42.39 o 
   4  -3   4      285.45      277.32      7.01 o 
   5  -3   4        0.35        1.07      0.80 o 
   6  -3   4       25.43       27.80      1.60 o 
   7  -3   4       13.38       31.95      2.08 o 
   8  -3   4       61.17       48.09      2.68 o 
   9  -3   4      220.23      266.89     10.09 o 
  10  -3   4      200.59      218.07     10.19 o 
  11  -3   4        0.86        1.94      2.33 o 
  12  -3   4        3.94        5.89      3.16 o 
 -12  -2   4       48.40       55.72      4.40 o 
 -11  -2   4        1.87        2.96      1.54 o 
 -10  -2   4      103.79      103.22      4.15 o 
  -9  -2   4        7.55        7.45      2.76 o 
  -8  -2   4        0.05        0.69      0.76 o 
  -7  -2   4      199.22      210.37      4.08 o 
  -6  -2   4      635.53      791.64     11.24 o 
  -5  -2   4      252.63      187.22      3.63 o 
  -3  -2   4      441.38      339.08      4.65 o 
  -2  -2   4     1034.41      808.20      9.14 o 
  -1  -2   4      124.07       97.48      3.10 o 
   0  -2   4      183.33       82.95      3.13 o 
   1  -2   4     5893.11     6828.68     82.24 o 
   2  -2   4      854.30      689.50      9.99 o 
   3  -2   4       31.49       76.51      2.96 o 
   4  -2   4      824.47      924.17     16.18 o 
   5  -2   4       12.40        4.54      2.26 o 
   6  -2   4     1096.61     1044.54     15.13 o 
   7  -2   4      170.58      123.22      3.77 o 
   8  -2   4       21.51       12.11      1.93 o 
   9  -2   4       27.19       28.87      3.96 o 
  10  -2   4       23.67       28.64      4.24 o 
  11  -2   4       16.30       16.91      3.84 o 
  12  -2   4        0.81        1.37      2.28 o 
 -12  -1   4        5.83        4.59      1.68 o 
 -11  -1   4        1.26        1.59      2.02 o 
 -10  -1   4       55.70       39.67      3.22 o 
  -9  -1   4       11.05        8.43      1.59 o 
  -8  -1   4      660.87      705.45     11.82 o 
  -7  -1   4       88.33       73.06      2.20 o 
  -6  -1   4       31.49       66.78      2.86 o 
  -5  -1   4     1713.57     1564.99     17.41 o 
  -4  -1   4       58.16       61.37      1.90 o 
  -3  -1   4      732.40      689.96      8.19 o 
  -2  -1   4      179.74      208.83      2.86 o 
  -1  -1   4      800.26      769.73     11.06 o 
   0  -1   4        3.26        0.00      0.59 o 
   1  -1   4        2.97        0.00      0.65 o 
   2  -1   4      310.24      318.64      5.52 o 
   3  -1   4        6.36       10.10      1.31 o 
   4  -1   4     1018.18     1128.31     19.24 o 
   6  -1   4       93.72       85.33      5.34 o 
   7  -1   4      308.56      287.88      9.27 o 
   8  -1   4        5.58        0.00      1.74 o 
   9  -1   4      144.17      182.68      9.03 o 
  10  -1   4      101.52      105.63      7.18 o 
  11  -1   4       17.64       12.21      3.39 o 
  12  -1   4       52.74       65.57      6.72 o 
 -12   0   4        5.89        9.26      2.49 o 
 -11   0   4        5.47        3.28      1.54 o 
 -10   0   4       93.86       89.57      3.79 o 
  -9   0   4       27.65       32.47      4.00 o 
  -8   0   4       45.10       33.00      2.24 o 
  -7   0   4       59.68       59.23      2.65 o 
  -6   0   4        2.74        4.13      0.71 o 
  -5   0   4      421.37      492.30      5.92 o 
  -4   0   4      204.40      156.51      2.56 o 
  -3   0   4      820.12      865.01      9.06 o 
  -2   0   4     6236.56     6600.58     66.20 o 
  -1   0   4       22.13       14.34      1.09 o 
   0   0   4     3000.78     2507.47     39.52 o 
   1   0   4      644.77      768.25     13.81 o 
   2   0   4      437.50      316.13      6.95 o 
   3   0   4      293.70      277.48      6.57 o 
   4   0   4      103.53      111.93      3.97 o 
   5   0   4      133.74      140.07      6.18 o 
   6   0   4     1722.73     1670.89     28.23 o 
   7   0   4      610.66      547.54     12.28 o 
   8   0   4       59.79       48.40      4.75 o 
   9   0   4       24.20       18.39      3.59 o 
  10   0   4       50.42       43.65      5.13 o 
  11   0   4        0.00        0.00      1.88 o 
 -12   1   4       37.81       42.96      6.78 o 
 -11   1   4        0.02        1.75      2.21 o 
 -10   1   4       91.16       87.74      3.76 o 
  -9   1   4        1.56        0.00      1.15 o 
  -8   1   4      603.47      581.58     10.20 o 
  -7   1   4      210.26      208.57      5.00 o 
  -6   1   4      128.36      111.47      4.61 o 
  -5   1   4      617.97      622.32      8.97 o 
  -4   1   4     1388.24     1520.30     15.14 o 
  -3   1   4       38.32       49.69      1.20 o 
  -2   1   4        1.88        4.12      0.56 o 
  -1   1   4      227.28      290.20      4.65 o 
   0   1   4     1152.98     1578.62     16.93 o 
   1   1   4      163.53      266.91      5.60 o 
   2   1   4     2167.95     2422.85     49.06 o 
   3   1   4      366.18      402.62     19.35 o 
   4   1   4       85.73       84.60      5.44 o 
   5   1   4      353.23      296.03      7.76 o 
   6   1   4      460.49      473.97     11.05 o 
   7   1   4     3471.62     3338.06     52.89 o 
   8   1   4        5.39        0.48      1.85 o 
   9   1   4       72.14       61.04      5.75 o 
  10   1   4      129.31      153.89      9.08 o 
  11   1   4        2.58        0.00      2.31 o 
 -12   2   4       95.98      111.78      9.54 o 
 -11   2   4       12.08       20.76      3.15 o 
 -10   2   4      143.00      172.28      6.73 o 
  -9   2   4       19.38       35.54      2.57 o 
  -8   2   4       19.10       16.88      1.82 o 
  -7   2   4        0.01        0.22      0.91 o 
  -6   2   4        4.30        2.62      0.52 o 
  -5   2   4       89.64      102.27      2.06 o 
  -4   2   4      552.26      633.34      7.19 o 
  -3   2   4      827.73      939.48      9.86 o 
  -2   2   4      716.89      984.69     10.21 o 
  -1   2   4        4.41        1.78      0.54 o 
   0   2   4      173.73      133.31      2.99 o 
   1   2   4        8.81        3.46      1.33 o 
   2   2   4     2320.72     2245.04     27.71 o 
   3   2   4      224.59      280.61      5.97 o 
   4   2   4      361.16      245.96      5.56 o 
   5   2   4        6.03       19.20      1.47 o 
   6   2   4        0.21        0.00      1.10 o 
   7   2   4     3448.14     3456.57     55.18 o 
   8   2   4      368.37      388.75     10.86 o 
   9   2   4       77.02       69.30      6.01 o 
  10   2   4        5.05        5.07      2.85 o 
  11   2   4        4.82        4.27      3.13 o 
 -12   3   4        0.02        2.22      3.82 o 
 -11   3   4        6.80       10.22      4.04 o 
 -10   3   4       33.30       43.28      5.69 o 
  -9   3   4       40.07       53.84      6.01 o 
  -8   3   4       58.81       53.97      2.90 o 
  -7   3   4       87.60       95.19      3.47 o 
  -6   3   4      159.32      182.75      4.65 o 
  -4   3   4     1172.54     1230.08     11.61 o 
  -3   3   4      104.72      107.10      3.37 o 
  -2   3   4     1793.91     2116.01     19.00 o 
  -1   3   4      250.70      199.08      3.11 o 
   0   3   4      687.39      709.77      8.87 o 
   1   3   4      176.63      218.15      3.69 o 
   2   3   4     1119.98     1315.68     16.93 o 
   3   3   4      148.83      162.17      3.85 o 
   4   3   4      358.07      373.79      6.83 o 
   5   3   4      362.37      341.86      6.65 o 
   6   3   4       16.04       17.54      1.71 o 
   7   3   4      471.10      474.47     12.16 o 
   8   3   4      398.83      418.47     11.60 o 
   9   3   4      167.78      141.37      8.46 o 
  10   3   4        4.52        3.93      2.73 o 
 -11   4   4        0.10        0.00      1.96 o 
 -10   4   4      211.70      244.83      8.58 o 
  -9   4   4        3.22        2.27      1.76 o 
  -8   4   4        0.13        0.00      1.86 o 
  -7   4   4        8.16       10.80      1.69 o 
  -6   4   4       29.16       29.75      2.12 o 
  -5   4   4       95.27      112.20      2.89 o 
  -4   4   4      455.70      414.02      5.30 o 
  -3   4   4      762.20      654.96      6.51 o 
  -2   4   4      307.99      318.94      4.08 o 
  -1   4   4      383.80      355.15      4.81 o 
   0   4   4       51.41       54.12      1.60 o 
   2   4   4     1348.54     1226.74     14.37 o 
   3   4   4      870.78      887.81     11.06 o 
   4   4   4        0.71        0.39      0.78 o 
   5   4   4      151.59      168.79      4.51 o 
   6   4   4        3.08        4.24      1.24 o 
   7   4   4       62.81       55.99      2.85 o 
   8   4   4       97.31       93.48      3.86 o 
   9   4   4        4.92       10.05      3.27 o 
  10   4   4        4.32        4.07      3.10 o 
 -11   5   4       13.15       16.88      5.59 o 
 -10   5   4        6.50        2.15      2.14 o 
  -9   5   4      115.34       89.10      5.14 o 
  -8   5   4        2.06        2.97      1.86 o 
  -7   5   4       54.13       48.47      3.45 o 
  -6   5   4      250.62      316.09      7.05 o 
  -5   5   4      373.13      437.58      7.41 o 
  -4   5   4       41.14       48.62      2.15 o 
  -3   5   4      321.16      363.23      5.18 o 
  -2   5   4      371.74      398.44      6.18 o 
  -1   5   4      514.00      557.90      6.93 o 
   0   5   4        2.29        9.02      2.65 o 
   1   5   4     1302.30     1516.41     20.73 o 
   2   5   4      123.06      128.93      3.07 o 
   3   5   4        1.21        0.35      0.77 o 
   4   5   4      557.15      639.42      8.89 o 
   5   5   4       40.77       39.06      5.69 o 
   6   5   4      280.57      297.53     11.15 o 
   7   5   4      200.90      219.10      8.48 o 
   8   5   4        2.62        0.12      1.19 o 
   9   5   4       40.06       52.97      3.69 o 
 -10   6   4       36.56       20.49      6.16 o 
  -9   6   4       21.09        8.37      2.53 o 
  -8   6   4        6.80       11.91      2.57 o 
  -7   6   4       36.61       31.96      7.20 o 
  -6   6   4       27.32       31.16      3.48 o 
  -5   6   4      196.95      200.30      4.83 o 
  -4   6   4      258.50      258.83      6.33 o 
  -3   6   4      126.76      108.25      3.90 o 
  -2   6   4        0.05        1.62      1.12 o 
  -1   6   4       54.46       53.26      2.08 o 
   0   6   4      101.23      108.89      3.45 o 
   1   6   4      225.62      190.89      4.83 o 
   2   6   4      683.06      610.10     10.50 o 
   3   6   4      233.23      232.15     10.20 o 
   4   6   4       17.73       30.14      2.19 o 
   5   6   4      201.93      242.85     12.55 o 
   6   6   4        2.85        2.92      1.53 o 
   7   6   4       83.28       77.08      3.87 o 
   8   6   4        9.37        6.36      2.42 o 
   9   6   4        7.83        9.18      2.12 o 
 -10   7   4        7.14        6.94      2.72 o 
  -9   7   4        0.64        2.40      2.33 o 
  -8   7   4        1.20        0.00      1.98 o 
  -7   7   4       10.79        2.90      1.59 o 
  -6   7   4       15.53       29.98      2.33 o 
  -5   7   4      507.44      511.54     10.32 o 
  -4   7   4       28.11       23.86      2.39 o 
  -3   7   4      103.20      105.02      5.05 o 
  -2   7   4       48.52       46.17      1.98 o 
  -1   7   4      265.52      281.53      5.67 o 
   0   7   4      761.75      751.91     13.77 o 
   1   7   4       25.92       22.28      3.56 o 
   2   7   4        9.81       12.61      1.68 o 
   3   7   4       25.01       31.97      2.34 o 
   4   7   4        1.06        0.00      1.09 o 
   5   7   4        2.91        4.08      1.41 o 
   6   7   4      200.45      195.01      8.37 o 
   7   7   4      125.43      130.43      6.95 o 
   8   7   4        3.12        7.66      2.68 o 
  -9   8   4        5.16        1.57      2.44 o 
  -8   8   4       27.62       20.99      3.42 o 
  -7   8   4        4.91       10.06      4.03 o 
  -6   8   4       79.32      105.15      5.83 o 
  -5   8   4       74.21       54.11      3.46 o 
  -4   8   4       61.02       49.43      3.29 o 
  -3   8   4       27.93       21.73      2.99 o 
  -2   8   4       57.02       55.90      4.07 o 
  -1   8   4      174.44      179.34      6.25 o 
   0   8   4       14.00       16.11      2.88 o 
   1   8   4      168.05      159.96      7.12 o 
   2   8   4      311.59      322.08      8.01 o 
   3   8   4        3.35        3.54      1.51 o 
   4   8   4       12.88       15.37      2.19 o 
   5   8   4       39.94       42.20      3.07 o 
   6   8   4        2.29        0.00      1.57 o 
  -8   9   4        0.32        0.28      2.55 o 
  -7   9   4       18.65       11.48      3.26 o 
  -6   9   4        6.72        8.85      2.85 o 
  -5   9   4       81.86       78.76      6.96 o 
  -4   9   4        9.24       15.56      2.33 o 
  -3   9   4       88.71       90.95      5.50 o 
  -2   9   4       64.04       58.34      6.32 o 
  -1   9   4      121.24      113.49      8.20 o 
   0   9   4       45.53       51.01      2.74 o 
   1   9   4        3.19        8.20      3.74 o 
   2   9   4        2.06        1.72      2.90 o 
   3   9   4        6.55        3.88      1.58 o 
   4   9   4        0.06        0.90      1.59 o 
   5   9   4       15.59        7.88      2.05 o 
  -6  10   4        1.19        6.11      2.85 o 
  -5  10   4       11.31       10.15      2.74 o 
  -4  10   4        4.31        3.39      2.84 o 
  -3  10   4      254.55      257.59     13.21 o 
  -2  10   4       90.10       97.75      8.40 o 
  -1  10   4      139.53      176.33     10.71 o 
   0  10   4       47.36       53.78      6.52 o 
   1  10   4       32.29       26.56      5.10 o 
   2  10   4      103.10       91.17     14.63 o 
   3  10   4        1.16        0.00      3.12 o 
  -2  11   4      100.77       83.22      8.29 o 
  -1  11   4       25.55       17.23      4.73 o 
  -2 -12   5        0.00        0.00      3.93 o 
  -1 -12   5       14.80       17.77      5.78 o 
   0 -12   5        4.46       14.32      5.24 o 
   1 -12   5       29.51       24.06      5.89 o 
   2 -12   5       48.94       37.87      7.37 o 
   3 -12   5        8.08        8.43      4.44 o 
   4 -12   5       10.28       10.76      5.18 o 
   5 -12   5        1.96        6.58      4.67 o 
  -5 -11   5        4.70        4.68      2.86 o 
  -4 -11   5       81.15       80.64      5.01 o 
  -3 -11   5       95.48      107.79      5.44 o 
  -2 -11   5        1.78        0.00      3.08 o 
  -1 -11   5       29.34       32.15      6.49 o 
   0 -11   5       32.71       49.97      7.43 o 
   1 -11   5      131.18      135.93     10.90 o 
   2 -11   5       85.90      125.22     10.31 o 
   3 -11   5        3.06        9.20      4.53 o 
   4 -11   5        1.34        0.00      2.42 o 
   5 -11   5        0.00        0.00      2.76 o 
   6 -11   5        0.53        7.52      4.24 o 
   7 -11   5        0.27        0.00      3.39 o 
  -6 -10   5       33.85       50.00      5.99 o 
  -5 -10   5      110.75      116.78      5.73 o 
  -4 -10   5       20.84       19.45      2.73 o 
  -3 -10   5       79.13       59.21      5.42 o 
  -2 -10   5        1.41        2.42      3.10 o 
  -1 -10   5       70.61       59.56      7.49 o 
   0 -10   5       32.65       27.59      5.67 o 
   1 -10   5       27.66       35.53      5.98 o 
   2 -10   5       48.31       48.29      6.61 o 
   3 -10   5       33.34       30.07      5.64 o 
   4 -10   5       54.73       37.75      6.24 o 
   5 -10   5       24.66       21.90      5.35 o 
   6 -10   5       69.43       41.26      6.55 o 
   7 -10   5        5.77        3.88      2.46 o 
   8 -10   5        0.04        0.00      3.00 o 
  -7  -9   5        0.15        3.93      1.77 o 
  -6  -9   5       36.69       50.02      3.20 o 
  -5  -9   5       12.10        6.44      1.57 o 
  -4  -9   5        2.89        1.67      1.45 o 
  -3  -9   5       22.27       27.11      2.62 o 
  -2  -9   5       38.46       42.84      5.07 o 
  -1  -9   5       66.96       58.20      6.69 o 
   0  -9   5      107.04      129.41      9.54 o 
   1  -9   5      222.71      198.65     11.47 o 
   2  -9   5      169.34      166.82     10.45 o 
   3  -9   5       57.16       44.53      6.01 o 
   4  -9   5        7.92        5.50      3.64 o 
   5  -9   5       77.20       74.54      7.86 o 
   6  -9   5        6.15        5.35      2.37 o 
   7  -9   5        0.02        1.42      2.21 o 
   8  -9   5       43.27       37.42     10.21 o 
   9  -9   5       36.89       30.23      4.44 o 
  -8  -8   5       58.13       86.57      3.27 o 
  -7  -8   5       12.31        8.48      1.38 o 
  -6  -8   5       27.95       45.71      3.77 o 
  -5  -8   5      611.23      576.50     10.58 o 
  -4  -8   5      110.88      118.31      3.95 o 
  -3  -8   5        0.18        8.18      1.43 o 
  -2  -8   5      108.40      107.52      3.89 o 
  -1  -8   5      342.82      324.32     16.46 o 
   0  -8   5      328.29      359.66     15.23 o 
   1  -8   5      104.01      114.97      8.48 o 
   2  -8   5      124.79      125.53      8.54 o 
   3  -8   5        7.97       11.19      3.73 o 
   4  -8   5        9.58        6.72      3.30 o 
   5  -8   5      543.49      585.15     14.12 o 
   6  -8   5        1.49        3.62      2.07 o 
   7  -8   5      431.23      487.03     13.02 o 
   8  -8   5       62.16       42.33      4.24 o 
   9  -8   5        2.78        0.00      2.07 o 
  10  -8   5        4.93        0.82      1.93 o 
  -9  -7   5        5.13        3.29      2.19 o 
  -8  -7   5        1.30        0.32      1.01 o 
  -7  -7   5       22.11       22.37      1.74 o 
  -6  -7   5       73.40       64.06      2.41 o 
  -5  -7   5       33.15       27.11      1.70 o 
  -4  -7   5        4.39        2.19      1.11 o 
  -3  -7   5      141.08      116.35      3.84 o 
  -2  -7   5      363.75      466.57      8.00 o 
  -1  -7   5      648.16      607.19     21.07 o 
   0  -7   5        2.06        0.69      1.15 o 
   1  -7   5      575.26      650.67     20.39 o 
   2  -7   5      450.08      483.31     10.75 o 
   3  -7   5        1.93        0.00      1.09 o 
   4  -7   5      261.93      319.33      8.98 o 
   5  -7   5        1.22        0.79      1.85 o 
   6  -7   5     1036.52     1059.09     21.11 o 
   7  -7   5      971.81     1226.89     23.94 o 
   8  -7   5       80.06       90.05      8.40 o 
   9  -7   5       26.40       17.03      2.77 o 
  10  -7   5        0.36        0.83      1.74 o 
 -10  -6   5       14.37       13.31      4.26 o 
  -9  -6   5       51.63       46.42      3.93 o 
  -8  -6   5       51.78       52.04      3.30 o 
  -7  -6   5        0.16        0.49      1.46 o 
  -6  -6   5       40.40       59.59      2.25 o 
  -5  -6   5      692.33      646.99      9.34 o 
  -4  -6   5       38.91       59.61      4.45 o 
  -3  -6   5      396.35      381.94      6.92 o 
  -2  -6   5      342.41      333.80      6.34 o 
  -1  -6   5      165.38      119.22      6.25 o 
   0  -6   5      270.28      279.53      7.19 o 
   1  -6   5      375.98      391.81      8.98 o 
   2  -6   5       13.93        9.62      1.54 o 
   3  -6   5      131.87      145.91      3.97 o 
   4  -6   5       96.16      129.08      3.14 o 
   5  -6   5      769.96      774.28     16.22 o 
   6  -6   5      777.26      699.24     10.51 o 
   7  -6   5        6.47       11.63      1.87 o 
   8  -6   5       25.80       48.97      3.06 o 
   9  -6   5       84.54       75.52      3.85 o 
  10  -6   5       30.38       24.42      2.73 o 
  11  -6   5      124.72      125.36      9.11 o 
 -10  -5   5       96.65      123.20      4.81 o 
  -9  -5   5       49.19       47.71      2.92 o 
  -8  -5   5        0.01        1.90      0.99 o 
  -7  -5   5        6.03        4.54      1.04 o 
  -6  -5   5       20.23       16.13      1.29 o 
  -5  -5   5        0.01        0.18      0.87 o 
  -4  -5   5        1.41        4.98      0.74 o 
  -3  -5   5       34.34       45.16      1.93 o 
  -2  -5   5      132.79      127.27      3.48 o 
  -1  -5   5     3028.05     2994.74     47.30 o 
   0  -5   5      312.16      313.20      7.54 o 
   1  -5   5     1104.86     1083.14     19.17 o 
   2  -5   5       34.35       27.15      2.12 o 
   3  -5   5      536.62      599.76      9.71 o 
   4  -5   5      817.69      862.71     13.11 o 
   5  -5   5       12.78       20.92      1.37 o 
   6  -5   5        2.89        3.06      1.02 o 
   7  -5   5        0.00        0.62      1.58 o 
   9  -5   5        8.47       17.78      1.90 o 
  10  -5   5       33.20       35.07      3.38 o 
  11  -5   5        2.29        2.70      2.68 o 
 -11  -4   5      250.83      270.58     11.18 o 
 -10  -4   5        0.10        0.00      1.44 o 
  -9  -4   5       17.75       15.16      1.68 o 
  -8  -4   5       45.29       54.02      2.32 o 
  -7  -4   5       16.46       16.08      1.37 o 
  -6  -4   5      270.07      277.42      4.88 o 
  -5  -4   5       77.16       74.30      2.15 o 
  -4  -4   5       22.77       33.88      1.36 o 
  -3  -4   5       20.69        7.09      1.30 o 
  -2  -4   5       17.76        7.20      1.35 o 
  -1  -4   5     1977.05     2060.74     34.24 o 
   0  -4   5      180.46      209.90      5.59 o 
   1  -4   5      465.32      559.85     11.07 o 
   2  -4   5      110.98      166.12      3.79 o 
   3  -4   5        4.18        1.39      0.56 o 
   4  -4   5        2.18        3.94      0.73 o 
   5  -4   5      218.16      199.22      4.17 o 
   6  -4   5     1264.67     1337.51     19.20 o 
   7  -4   5      356.77      429.86     10.05 o 
   8  -4   5       10.67       13.67      1.85 o 
   9  -4   5      160.94      152.85      5.89 o 
  10  -4   5       45.17       57.49      5.64 o 
  11  -4   5       64.86       85.67      7.12 o 
 -11  -3   5       13.68        9.71      1.96 o 
 -10  -3   5       13.66       15.84      2.10 o 
  -9  -3   5       32.99       34.15      1.98 o 
  -8  -3   5        0.17        2.14      0.89 o 
  -7  -3   5        1.27        2.38      1.57 o 
  -6  -3   5       25.87       29.81      1.54 o 
  -5  -3   5       48.55       56.75      1.85 o 
  -4  -3   5        0.22        0.13      0.40 o 
  -3  -3   5      421.22      378.42      6.04 o 
  -2  -3   5       10.45       15.46      1.33 o 
  -1  -3   5     1048.29      949.19     16.72 o 
   0  -3   5      657.04      637.58     11.98 o 
   1  -3   5      684.32      667.85      9.66 o 
   2  -3   5      122.20       91.55      2.78 o 
   3  -3   5     1355.26     1530.67     17.46 o 
   4  -3   5      800.41      748.53     11.45 o 
   5  -3   5      373.04      330.06      8.06 o 
   6  -3   5       50.69       59.90      3.45 o 
   7  -3   5       38.56       56.27      3.59 o 
   8  -3   5       74.15       87.24      7.22 o 
   9  -3   5        0.45        0.77      2.02 o 
  10  -3   5       39.49       30.95      4.58 o 
  11  -3   5       67.34       58.17      6.15 o 
 -11  -2   5      120.51      137.23      6.11 o 
 -10  -2   5       25.58       19.44      2.27 o 
  -9  -2   5      275.73      284.80      6.94 o 
  -8  -2   5       89.10      102.60      2.93 o 
  -7  -2   5      645.45      682.57      9.29 o 
  -6  -2   5     1102.19     1068.32     13.20 o 
  -5  -2   5      144.39      108.28      2.54 o 
  -4  -2   5      338.32      308.33      4.66 o 
  -3  -2   5        7.89        2.66      0.50 o 
  -2  -2   5      177.01      136.81      2.33 o 
  -1  -2   5      781.07      593.72     11.14 o 
   0  -2   5     1046.79     1063.09     23.90 o 
   1  -2   5      507.18      779.03     11.07 o 
   2  -2   5       12.10        0.44      0.52 o 
   4  -2   5       78.92      128.46      3.46 o 
   6  -2   5      613.69      601.90      8.56 o 
   7  -2   5      553.20      535.09     11.92 o 
   8  -2   5      148.46      214.77      9.57 o 
   9  -2   5      178.41      209.27      9.99 o 
  10  -2   5        5.64        6.78      2.73 o 
  11  -2   5      148.39      184.70     10.25 o 
 -11  -1   5       23.89       15.57      2.17 o 
 -10  -1   5        8.17        6.29      1.59 o 
  -9  -1   5       91.80      108.76      4.66 o 
  -8  -1   5      252.15      285.40     10.64 o 
  -7  -1   5      167.41      178.47      5.16 o 
  -6  -1   5      449.95      418.99      6.24 o 
  -5  -1   5      260.42      240.15      3.70 o 
  -4  -1   5      126.50      157.41      2.72 o 
  -3  -1   5       21.87       16.48      0.85 o 
  -2  -1   5      266.68      326.78      4.12 o 
  -1  -1   5      654.91      671.73     10.26 o 
   0  -1   5      394.74      508.53     40.10 o 
   1  -1   5       13.94       41.60      2.34 o 
   2  -1   5      314.70      229.53      5.85 o 
   3  -1   5     4116.61     4672.67    123.85 o 
   4  -1   5      123.40      109.48      4.08 o 
   5  -1   5       50.16       61.31      4.50 o 
   6  -1   5        3.36        5.85      1.52 o 
   7  -1   5       12.31       14.95      2.32 o 
   8  -1   5       56.56       39.04      4.56 o 
   9  -1   5       27.29       17.85      3.47 o 
  10  -1   5      105.43      120.15      7.97 o 
  11  -1   5       90.24       73.94      6.92 o 
 -12   0   5        0.04        2.90      2.02 o 
 -11   0   5       28.62       26.68      2.62 o 
 -10   0   5       29.77       16.17      2.06 o 
  -9   0   5      405.55      425.73      8.80 o 
  -8   0   5      168.24      163.91      4.77 o 
  -7   0   5      250.50      262.98      4.61 o 
  -6   0   5     1087.65      946.00     12.99 o 
  -5   0   5      358.58      276.54      4.03 o 
  -4   0   5        0.69        0.57      0.45 o 
  -3   0   5      810.62      867.02      9.29 o 
  -2   0   5      344.25      288.49      3.34 o 
  -1   0   5       96.73       29.93      1.93 o 
   0   0   5      110.12      188.85      5.22 o 
   1   0   5      589.22      561.00     15.46 o 
   2   0   5     2670.15     3011.52     37.57 o 
   3   0   5        3.64        1.07      0.81 o 
   4   0   5      438.20      390.81     13.00 o 
   5   0   5      228.01      282.31      7.56 o 
   6   0   5        4.52        6.87      1.65 o 
   7   0   5      110.35      103.00      6.63 o 
   8   0   5       15.52       17.00      3.50 o 
   9   0   5      182.10      206.37     10.05 o 
  10   0   5        2.58        5.01      2.79 o 
  11   0   5       93.69       91.25      7.60 o 
 -12   1   5        1.07        0.41      1.51 o 
 -11   1   5        9.66       12.80      2.05 o 
 -10   1   5       11.89       12.25      1.93 o 
  -9   1   5       65.42       62.44      3.20 o 
  -8   1   5       81.58       87.83      3.46 o 
  -7   1   5       32.34       25.40      1.93 o 
  -6   1   5      133.66      108.62      2.60 o 
  -5   1   5       13.57       31.16      4.35 o 
  -4   1   5     2858.76     3313.94     31.44 o 
  -3   1   5      119.98      190.02      2.70 o 
  -2   1   5      698.00      475.64      5.06 o 
  -1   1   5      689.24      555.64      7.00 o 
   0   1   5      498.81      494.90      6.24 o 
   1   1   5       11.02        5.37      1.28 o 
   2   1   5      282.63      294.84      7.17 o 
   3   1   5     1000.51      993.17     17.90 o 
   4   1   5     1763.02     1736.34     61.71 o 
   5   1   5       11.68       15.23      2.25 o 
   6   1   5      170.65      211.26      6.96 o 
   7   1   5       24.24       20.57      2.95 o 
   8   1   5       60.85       77.27      5.17 o 
   9   1   5        3.17        0.80      2.31 o 
  10   1   5      176.44      174.85      9.85 o 
  11   1   5      120.00      107.74      8.29 o 
 -11   2   5        6.60        4.13      1.49 o 
 -10   2   5        1.71        0.00      1.19 o 
  -9   2   5       38.32       26.51      3.43 o 
  -8   2   5      431.22      409.39      8.15 o 
  -7   2   5        1.35        1.28      1.38 o 
  -6   2   5     1192.65     1224.93     12.84 o 
  -5   2   5      329.96      377.67      5.78 o 
  -4   2   5     3033.56     3534.33     35.87 o 
  -3   2   5     7860.84     8211.17    172.52 o 
  -2   2   5       17.35       25.47      1.18 o 
  -1   2   5       68.54       94.15      1.94 o 
   0   2   5       65.95       91.73      2.12 o 
   1   2   5      526.92      422.92      5.71 o 
   2   2   5      940.41      909.43     12.76 o 
   3   2   5       31.38       40.27      2.95 o 
   4   2   5      600.39      592.30      9.42 o 
   5   2   5       37.09       34.21      2.94 o 
   6   2   5      698.65      672.76     14.91 o 
   7   2   5      117.98      155.77      8.88 o 
   8   2   5       14.55       13.69      2.86 o 
   9   2   5      455.86      435.31     15.97 o 
  10   2   5        0.03        2.42      2.79 o 
  11   2   5       84.30       74.83      7.52 o 
 -11   3   5       10.68       16.46      4.26 o 
 -10   3   5       16.20        9.78      1.83 o 
  -9   3   5        1.14        0.65      1.30 o 
  -8   3   5       40.75       48.36      3.14 o 
  -7   3   5      118.41      114.52      3.91 o 
  -6   3   5       12.54       20.82      1.85 o 
  -5   3   5       63.08       51.08      2.01 o 
  -4   3   5       36.57       27.61      1.76 o 
  -3   3   5     1950.96     2106.10     23.11 o 
  -2   3   5      438.97      285.47      5.88 o 
  -1   3   5     3379.33     3156.67     30.17 o 
   0   3   5       86.40       57.15      2.12 o 
   1   3   5      891.20      884.64     10.86 o 
   2   3   5       12.83        8.93      1.23 o 
   3   3   5      318.82      277.34      5.61 o 
   4   3   5      620.01      500.57      8.65 o 
   5   3   5     1386.65     1326.16     18.69 o 
   6   3   5      242.93      273.12      8.74 o 
   7   3   5      123.93      132.26      6.06 o 
   8   3   5        6.04        5.82      3.56 o 
   9   3   5       12.48       15.69      3.99 o 
  10   3   5        1.40        0.68      2.51 o 
 -11   4   5       21.30       25.58      3.61 o 
 -10   4   5       15.67        7.82      2.41 o 
  -9   4   5       16.24       17.69      2.44 o 
  -8   4   5      162.28      184.29      5.46 o 
  -7   4   5        3.62        8.31      1.81 o 
  -6   4   5      477.83      557.22      9.96 o 
  -5   4   5       73.01       89.49      3.35 o 
  -4   4   5      417.62      332.18      4.33 o 
  -3   4   5      528.79      557.92      6.91 o 
  -2   4   5      400.97      449.94      6.35 o 
   0   4   5       26.81       36.14      1.40 o 
   1   4   5       96.67       88.41      2.86 o 
   2   4   5       89.74      117.29      2.81 o 
   3   4   5      110.91      106.85      3.76 o 
   4   4   5      324.89      329.88      6.75 o 
   5   4   5        0.13        2.95      1.08 o 
   6   4   5       43.76       50.85      5.85 o 
   7   4   5        1.71        2.50      1.91 o 
   8   4   5       52.92       58.43      4.74 o 
   9   4   5      181.86      202.18     10.65 o 
  10   4   5        3.66        0.83      2.88 o 
 -10   5   5       54.77       38.10      3.99 o 
  -9   5   5        0.62        3.23      1.98 o 
  -8   5   5       15.00        6.93      2.22 o 
  -7   5   5        2.16        2.00      1.33 o 
  -6   5   5       63.17       65.48      4.64 o 
  -5   5   5       31.05       24.34      2.92 o 
  -4   5   5      188.58      189.23      3.50 o 
  -3   5   5        7.18        6.41      0.89 o 
  -2   5   5      311.39      325.68      5.59 o 
  -1   5   5     1358.37     1501.44     16.04 o 
   0   5   5        5.38        8.25      1.03 o 
   1   5   5      333.99      335.39      5.67 o 
   2   5   5        0.67        2.85      1.00 o 
   3   5   5      143.88      130.34      6.42 o 
   4   5   5      213.33      204.43      6.68 o 
   5   5   5       73.45       78.08      4.28 o 
   6   5   5        0.70        2.40      2.49 o 
   7   5   5        1.61        0.85      1.67 o 
   8   5   5       28.93       29.09      2.61 o 
   9   5   5      110.14       94.87     10.38 o 
 -10   6   5        0.20        2.11      2.39 o 
  -9   6   5       49.65       75.66      5.12 o 
  -8   6   5       30.44       38.09      5.35 o 
  -7   6   5        4.75        1.15      1.42 o 
  -6   6   5      111.96      148.87      6.83 o 
  -5   6   5      109.37      140.22      4.90 o 
  -4   6   5      327.92      359.10      7.05 o 
  -3   6   5      576.83      654.50      8.44 o 
  -2   6   5        2.40        0.62      0.74 o 
  -1   6   5       16.76       15.70      1.56 o 
   0   6   5        0.10        0.31      0.89 o 
   1   6   5       46.75       47.09      2.52 o 
   2   6   5       53.74       57.39      5.43 o 
   3   6   5      218.14      224.56      5.52 o 
   4   6   5      266.47      270.11      7.86 o 
   5   6   5       14.08       23.38      2.76 o 
   6   6   5      115.04      133.44      4.62 o 
   7   6   5       31.05       38.41      2.87 o 
   8   6   5      165.39      179.70      6.36 o 
  -9   7   5       11.42        9.47      4.04 o 
  -8   7   5        0.86        3.16      2.62 o 
  -7   7   5        7.36        5.50      2.34 o 
  -6   7   5        4.63        3.52      1.75 o 
  -5   7   5        8.11        6.36      3.24 o 
  -4   7   5       78.04       80.18      3.87 o 
  -3   7   5        3.22        7.79      1.70 o 
  -2   7   5      155.21      142.43      3.57 o 
  -1   7   5      135.45      148.00      4.22 o 
   0   7   5        0.26        0.32      0.93 o 
   1   7   5      410.57      432.55      8.95 o 
   2   7   5       75.79       78.47      3.42 o 
   3   7   5      219.21      200.05      5.46 o 
   4   7   5      248.87      259.72      6.29 o 
   5   7   5        1.02        3.81      2.09 o 
   6   7   5       44.39       48.83      4.50 o 
   7   7   5       11.37       12.21      2.76 o 
  -8   8   5       20.92       15.71      3.29 o 
  -7   8   5       43.34       65.20      4.87 o 
  -6   8   5        0.02        2.54      2.49 o 
  -5   8   5        0.17        0.00      1.41 o 
  -4   8   5       29.02       30.03      2.85 o 
  -3   8   5      237.60      261.66     10.44 o 
  -2   8   5        2.23        5.92      3.13 o 
  -1   8   5      145.69      161.70      8.48 o 
   0   8   5        3.22        3.86      1.34 o 
   1   8   5       25.41       19.59      2.19 o 
   2   8   5      157.36      151.82      5.25 o 
   3   8   5        5.94        2.42      1.51 o 
   4   8   5      246.49      258.56     11.99 o 
   5   8   5        2.54        0.91      1.57 o 
   6   8   5       17.07       26.85      3.79 o 
  -7   9   5        5.26        3.77      2.58 o 
  -6   9   5       13.73       16.67      2.71 o 
  -5   9   5        1.71        0.20      1.73 o 
  -4   9   5        2.12        0.16      1.61 o 
  -3   9   5       12.53       20.04      4.41 o 
  -2   9   5        1.76        0.31      2.42 o 
  -1   9   5       13.60        6.89      3.22 o 
   0   9   5        9.64       14.12      2.26 o 
   1   9   5      125.83      140.22      6.38 o 
   2   9   5        0.23        0.00      2.51 o 
   3   9   5        2.72        1.37      2.16 o 
   4   9   5      164.35      150.02      5.54 o 
  -5  10   5       16.72       18.74      3.66 o 
  -4  10   5        0.17        2.39      3.16 o 
  -3  10   5       19.71       14.12      4.36 o 
  -2  10   5       67.01       51.93      6.58 o 
  -1  10   5       20.98       21.24      4.87 o 
   0  10   5       11.53        2.56      2.96 o 
   1  10   5        7.65        5.33      1.65 o 
   2  10   5        1.34        1.20      1.52 o 
  -2 -12   6       14.91        7.46      5.10 o 
  -1 -12   6        3.46        1.20      3.87 o 
   0 -12   6       37.42       45.87      7.83 o 
   1 -12   6        0.03        2.68      4.04 o 
   2 -12   6        9.01       22.29      6.01 o 
   3 -12   6        1.26        1.28      3.64 o 
   4 -12   6       20.32       17.00      5.69 o 
  -4 -11   6       66.47       77.26     13.15 o 
  -3 -11   6       29.91       37.51      3.56 o 
  -2 -11   6       13.03        5.44      4.53 o 
  -1 -11   6        0.89        0.00      3.39 o 
   0 -11   6       39.56       26.79      6.12 o 
   1 -11   6        0.44        1.22      2.99 o 
   2 -11   6       58.56       58.68      7.80 o 
   3 -11   6      143.48      103.70      9.71 o 
   4 -11   6        9.01        4.90      3.82 o 
   5 -11   6        2.56        2.28      3.70 o 
   6 -11   6        1.83        2.85      4.01 o 
  -6 -10   6        2.79        6.89      2.28 o 
  -5 -10   6        4.05        8.32      2.83 o 
  -4 -10   6       57.74       68.47      4.32 o 
  -3 -10   6        0.09        0.98      1.34 o 
  -2 -10   6       86.90       78.93      8.51 o 
  -1 -10   6      151.42      128.58     10.45 o 
   0 -10   6        0.33        4.30      3.50 o 
   1 -10   6        2.39        0.00      2.79 o 
   2 -10   6      317.13      255.74     13.98 o 
   3 -10   6      139.40      105.23      9.31 o 
   4 -10   6       45.29       37.87      6.38 o 
   5 -10   6       50.07       30.72      5.87 o 
   6 -10   6        0.01        7.43      4.13 o 
   7 -10   6        7.71        5.58      6.25 o 
   8 -10   6        6.44       19.34      3.63 o 
  -7  -9   6       59.14       60.06      3.67 o 
  -6  -9   6       18.35       27.90      2.62 o 
  -5  -9   6        1.30        1.97      1.28 o 
  -4  -9   6      228.95      213.16     10.05 o 
  -3  -9   6       89.08       72.07      3.90 o 
  -2  -9   6       61.42       70.73      7.77 o 
  -1  -9   6       60.47       77.56      7.77 o 
   0  -9   6        4.83        8.94      3.96 o 
   1  -9   6       37.54       43.05      6.09 o 
   2  -9   6      202.14      197.94     11.56 o 
   3  -9   6      206.58      212.40     12.04 o 
   4  -9   6      320.31      300.90     14.75 o 
   5  -9   6      211.14      231.88     12.87 o 
   6  -9   6        2.50        4.60      3.37 o 
   7  -9   6       39.00       46.71     15.06 o 
   8  -9   6       80.49      102.90      6.17 o 
   9  -9   6        8.15       21.33      3.63 o 
  -8  -8   6        4.90        3.76      1.35 o 
  -7  -8   6        6.32        4.33      1.16 o 
  -6  -8   6      119.36      120.07      4.41 o 
  -5  -8   6      110.56      124.42      4.23 o 
  -4  -8   6       23.19       20.47      2.97 o 
  -3  -8   6      116.89       73.74      3.00 o 
  -2  -8   6      698.38      760.35     16.06 o 
  -1  -8   6      373.26      336.58      9.50 o 
   0  -8   6       94.04      125.55      5.06 o 
   1  -8   6       87.99      124.82      9.08 o 
   2  -8   6      256.57      252.38     12.73 o 
   3  -8   6      154.57      133.82      9.20 o 
   4  -8   6      512.72      504.81     19.13 o 
   5  -8   6      152.97      154.08      6.50 o 
   6  -8   6       37.46       71.49      4.67 o 
   7  -8   6       39.81       32.74      3.71 o 
   8  -8   6        0.26        1.34      2.03 o 
   9  -8   6        0.96        0.00      1.95 o 
  10  -8   6       16.51        8.64      2.30 o 
  -9  -7   6       45.60       49.03      3.32 o 
  -8  -7   6       19.66       31.36      2.09 o 
  -7  -7   6       50.26       53.33      3.82 o 
  -6  -7   6      213.81      261.17      5.00 o 
  -5  -7   6     1530.30     1621.33     34.88 o 
  -4  -7   6      163.96      153.79      4.38 o 
  -3  -7   6      700.10      728.74     11.60 o 
  -2  -7   6      119.50      100.62      3.12 o 
  -1  -7   6      133.84      144.75      5.32 o 
   0  -7   6        1.05        0.00      1.10 o 
   1  -7   6       48.13       30.92      7.09 o 
   2  -7   6      307.11      276.88      7.60 o 
   3  -7   6      340.31      336.15     13.70 o 
   4  -7   6     1036.44     1073.56     16.36 o 
   5  -7   6        4.65        0.00      1.71 o 
   6  -7   6      528.47      508.90     12.66 o 
   7  -7   6      216.14      147.93      6.51 o 
   8  -7   6      138.77      115.69      5.86 o 
   9  -7   6       75.71       91.49      4.46 o 
  10  -7   6        7.33       12.89      2.46 o 
 -10  -6   6        5.25        5.09      1.48 o 
  -9  -6   6        6.85        9.07      1.52 o 
  -8  -6   6        7.48        1.85      1.07 o 
  -7  -6   6      161.64      179.44      4.20 o 
  -6  -6   6       60.48       61.30      3.46 o 
  -5  -6   6       21.27       39.35      3.59 o 
  -4  -6   6      992.60     1127.69     16.36 o 
  -3  -6   6      286.55      307.46      7.44 o 
  -2  -6   6      648.37      601.78      9.51 o 
  -1  -6   6      506.34      443.52     10.28 o 
   0  -6   6      455.52      353.20      8.73 o 
   1  -6   6     1006.90      879.50     16.80 o 
   2  -6   6       18.90       18.56      2.90 o 
   3  -6   6      662.56      664.56     10.92 o 
   4  -6   6       31.51       44.00      2.43 o 
   5  -6   6       50.70       64.04      3.06 o 
   6  -6   6      736.19      916.16     11.34 o 
   8  -6   6        6.45        0.00      1.29 o 
   9  -6   6        6.48        5.00      1.40 o 
  10  -6   6       14.79        2.02      2.68 o 
 -10  -5   6       42.59       36.88      3.12 o 
  -9  -5   6      130.54      123.65      3.72 o 
  -8  -5   6        2.80        9.61      1.46 o 
  -7  -5   6      113.09      105.10      3.06 o 
  -6  -5   6       39.25       63.91      2.25 o 
  -5  -5   6     1006.20     1009.34     12.40 o 
  -4  -5   6      882.14      817.83     10.15 o 
  -3  -5   6       14.85       12.29      1.22 o 
  -2  -5   6       82.73       83.26      2.56 o 
  -1  -5   6        7.22        4.76      1.35 o 
   0  -5   6       45.62       62.31      3.20 o 
   1  -5   6     1006.43     1186.78     21.07 o 
   2  -5   6      608.32      703.96     13.95 o 
   3  -5   6      303.56      382.60      7.13 o 
   4  -5   6      456.61      533.17      7.18 o 
   5  -5   6       59.71       56.26      2.10 o 
   6  -5   6      136.92      170.85      3.76 o 
   7  -5   6      364.33      286.66      7.55 o 
   8  -5   6      176.43      175.03      4.54 o 
   9  -5   6      111.01      130.12      5.67 o 
  10  -5   6        0.44        1.25      2.22 o 
  11  -5   6        2.04        1.62      2.31 o 
 -10  -4   6        5.24        2.54      1.47 o 
  -9  -4   6        4.44        1.96      1.62 o 
  -8  -4   6        0.48        0.00      0.80 o 
  -7  -4   6       21.49       22.76      1.57 o 
  -6  -4   6        5.64       12.53      1.28 o 
  -5  -4   6       13.68       13.68      1.10 o 
  -4  -4   6      144.58      147.07      2.96 o 
  -3  -4   6       95.81      144.75      3.94 o 
  -1  -4   6      200.30      108.11      4.06 o 
   0  -4   6      758.55      783.43     14.77 o 
   1  -4   6      191.79      126.44      4.38 o 
   2  -4   6      110.20      116.04      5.36 o 
   3  -4   6      268.69      260.48      4.83 o 
   4  -4   6      122.70      115.11      2.71 o 
   5  -4   6       31.43       40.96      2.10 o 
   6  -4   6        0.66        2.24      1.91 o 
   7  -4   6      141.95      135.93      5.51 o 
   8  -4   6      396.37      390.78     13.75 o 
   9  -4   6      110.70       86.44      6.41 o 
  10  -4   6       27.25       29.01      4.53 o 
  11  -4   6       10.56        8.29      3.45 o 
 -11  -3   6       11.10        7.63      1.92 o 
 -10  -3   6       15.65        5.53      2.69 o 
  -9  -3   6      212.91      202.67      4.68 o 
  -8  -3   6        0.18        1.11      0.83 o 
  -7  -3   6      239.51      228.79      4.52 o 
  -6  -3   6        0.07        0.00      0.56 o 
  -5  -3   6      234.67      222.91      4.04 o 
  -4  -3   6     1476.14     1348.20     15.33 o 
  -3  -3   6      352.62      290.80      4.32 o 
  -2  -3   6      289.56      340.88      6.91 o 
  -1  -3   6        3.20        0.00      0.91 o 
   0  -3   6      954.84     1043.84     18.35 o 
   1  -3   6      900.48      836.17     12.97 o 
   2  -3   6      363.33      344.38      7.34 o 
   3  -3   6      295.92      309.49      7.19 o 
   4  -3   6       45.27       64.49      2.27 o 
   5  -3   6       10.59       11.99      1.52 o 
   6  -3   6       27.07       38.45      2.35 o 
   7  -3   6       20.57       30.25      2.89 o 
   8  -3   6      716.61      803.72     22.38 o 
   9  -3   6        0.39        0.28      1.82 o 
  10  -3   6       20.02        7.49      2.93 o 
  11  -3   6        1.52        5.95      3.08 o 
 -11  -2   6       42.20       43.55      3.24 o 
 -10  -2   6        7.81        9.18      1.96 o 
  -9  -2   6       28.07       18.79      3.29 o 
  -8  -2   6        4.05        7.34      1.14 o 
  -7  -2   6       14.75       17.42      1.40 o 
  -6  -2   6       98.70       93.24      2.56 o 
  -5  -2   6        3.27        4.16      0.73 o 
  -4  -2   6       16.13       12.36      2.92 o 
  -3  -2   6     1289.98     1119.23     12.77 o 
  -2  -2   6     1035.21     1143.04     19.73 o 
   0  -2   6      136.21      226.66      6.34 o 
   1  -2   6        6.81        1.03      0.49 o 
   2  -2   6      626.67      662.20     13.81 o 
   3  -2   6      261.00      320.95      9.46 o 
   4  -2   6      122.80      131.05      3.17 o 
   5  -2   6      131.02      159.96      7.96 o 
   6  -2   6       27.70       33.56      2.92 o 
   7  -2   6       43.78       47.13      3.49 o 
   8  -2   6      191.86      225.39     10.05 o 
   9  -2   6       32.46       33.45      4.53 o 
  10  -2   6       27.55       34.14      4.98 o 
  11  -2   6        0.32        1.65      2.56 o 
 -11  -1   6       33.88       38.48      5.43 o 
 -10  -1   6       26.04       22.05      2.35 o 
  -9  -1   6      120.74      113.97      4.22 o 
  -8  -1   6      273.42      305.79      5.49 o 
  -7  -1   6      910.31      954.97     12.74 o 
  -6  -1   6      119.13      127.85      3.03 o 
  -5  -1   6      240.94      243.89      3.88 o 
  -4  -1   6      184.09      220.10      3.50 o 
  -3  -1   6      385.51      375.20      4.90 o 
  -2  -1   6      118.57      141.50      2.39 o 
   0  -1   6      428.65      527.41      8.71 o 
   1  -1   6       24.77       13.58      2.68 o 
   2  -1   6     3116.92     3057.81     49.28 o 
   4  -1   6      363.02      329.49      8.31 o 
   5  -1   6       60.58       63.83      3.45 o 
   6  -1   6      163.48      151.42      5.74 o 
   7  -1   6       22.89       29.86      3.00 o 
   8  -1   6      671.43      692.36     20.47 o 
   9  -1   6      274.64      280.88     12.10 o 
  10  -1   6      101.70       92.39      7.46 o 
  11  -1   6       22.31       24.69      4.70 o 
 -11   0   6       25.06       19.55      2.38 o 
 -10   0   6        0.08        2.70      1.28 o 
  -9   0   6       33.09       34.37      2.61 o 
  -8   0   6        3.52        8.38      1.11 o 
  -7   0   6      167.95      167.20      3.63 o 
  -6   0   6       43.42       48.93      1.87 o 
  -5   0   6      164.06      178.90      3.21 o 
  -4   0   6      196.39      176.13      3.07 o 
  -3   0   6      805.99      809.74      8.03 o 
  -2   0   6      151.40      218.44      2.81 o 
  -1   0   6       20.01       29.25      1.47 o 
   0   0   6      117.73       52.26      1.83 o 
   1   0   6     2372.87     2164.14     35.90 o 
   2   0   6       25.46       49.66      4.44 o 
   3   0   6      871.80     1026.27     15.10 o 
   4   0   6       25.80       36.97      2.79 o 
   5   0   6     1496.52     1328.16     23.79 o 
   6   0   6      533.01      443.22     10.95 o 
   7   0   6        2.74        0.00      1.30 o 
   8   0   6        0.03        0.50      1.64 o 
   9   0   6       40.36       42.17      5.15 o 
  10   0   6        1.88        0.68      2.31 o 
  11   0   6       20.14       20.76      4.61 o 
 -11   1   6        8.52        9.95      1.91 o 
 -10   1   6        4.27        4.18      2.48 o 
  -9   1   6       45.03       50.35      2.98 o 
  -8   1   6      137.94      139.11      4.44 o 
  -7   1   6      123.10      120.86      3.07 o 
  -6   1   6      631.08      641.25      8.65 o 
  -5   1   6      531.11      667.25      8.77 o 
  -4   1   6      192.55      294.15      3.88 o 
  -3   1   6      736.23      714.51      7.65 o 
  -2   1   6       49.95       32.18      3.00 o 
  -1   1   6      120.56      174.24      2.77 o 
   1   1   6      375.94      385.17      6.72 o 
   2   1   6       41.55       58.00      2.52 o 
   3   1   6      559.14      578.58     12.25 o 
   4   1   6       10.68        7.63      1.65 o 
   5   1   6       11.75       11.76      3.12 o 
   6   1   6      357.43      345.99      9.64 o 
   7   1   6       14.34       20.32      4.83 o 
   8   1   6      323.62      315.74     12.64 o 
   9   1   6       30.25       37.33      5.21 o 
  10   1   6       38.39       35.08      5.38 o 
 -11   2   6       14.17       16.52      6.15 o 
 -10   2   6        5.49        4.19      1.52 o 
  -9   2   6       10.00       22.75      2.26 o 
  -8   2   6        0.96        6.16      1.43 o 
  -7   2   6        0.03        0.30      0.88 o 
  -6   2   6        0.01        0.00      0.71 o 
  -5   2   6       87.82       78.92      2.05 o 
  -4   2   6     2731.98     2797.21     24.72 o 
  -3   2   6       62.02       55.14      1.52 o 
  -2   2   6      127.69       71.88      2.06 o 
  -1   2   6     1373.59     1352.42     13.87 o 
   0   2   6      615.74      573.55      7.51 o 
   1   2   6     3103.30     3253.77     34.29 o 
   2   2   6      162.85      231.25      4.83 o 
   3   2   6       28.03       18.59      1.46 o 
   4   2   6       23.30       17.64      2.29 o 
   5   2   6     2949.13     2884.32     46.82 o 
   6   2   6       12.03       11.22      2.40 o 
   7   2   6        6.89       10.92      2.66 o 
   8   2   6        5.22        4.13      2.25 o 
   9   2   6       40.15       29.21      4.90 o 
  10   2   6       12.47        8.20      3.56 o 
 -11   3   6        1.08        0.22      1.41 o 
 -10   3   6        1.23        1.10      1.40 o 
  -9   3   6       51.07       51.29      3.09 o 
  -8   3   6       16.27       16.35      2.07 o 
  -7   3   6      286.69      283.99      6.61 o 
  -6   3   6        0.11        0.12      0.83 o 
  -5   3   6       16.43       14.69      1.34 o 
  -4   3   6     1194.80     1338.56     14.13 o 
  -3   3   6       92.43      104.23      5.36 o 
  -2   3   6       31.24       20.48      1.65 o 
  -1   3   6      469.18      590.11      7.99 o 
   0   3   6      141.24      203.03     12.91 o 
   1   3   6      211.82      208.64      3.81 o 
   2   3   6        0.63        2.33      0.78 o 
   3   3   6      320.91      405.46      7.52 o 
   4   3   6       36.68       41.83      2.86 o 
   5   3   6       53.30       78.76      4.68 o 
   6   3   6      707.37      762.93     32.47 o 
   7   3   6       60.75       67.99      4.82 o 
   8   3   6       81.08       88.07      5.60 o 
   9   3   6       19.37       24.23      4.50 o 
  10   3   6       28.59       36.59      5.58 o 
 -10   4   6        0.85        0.04      1.37 o 
  -9   4   6       25.44       24.12      2.49 o 
  -8   4   6        0.64        0.41      1.16 o 
  -7   4   6        0.76        2.90      1.38 o 
  -6   4   6       47.95       40.61      2.58 o 
  -5   4   6      444.49      438.96      6.54 o 
  -4   4   6      590.31      582.69      8.36 o 
  -3   4   6       57.05       61.15      3.36 o 
  -2   4   6       52.87       41.15      1.75 o 
  -1   4   6       95.60       98.53      2.42 o 
   0   4   6      121.97      117.97      6.53 o 
   1   4   6      676.56      715.56     14.04 o 
   2   4   6        6.17       10.80      1.27 o 
   3   4   6      169.78      165.19      5.00 o 
   4   4   6       27.30       26.17      2.07 o 
   5   4   6      946.14      988.95     15.43 o 
   6   4   6      472.28      470.86      9.83 o 
   7   4   6      119.74      120.56      9.05 o 
   8   4   6        4.66        9.35      2.70 o 
   9   4   6        1.05        1.45      2.73 o 
 -10   5   6        0.04        1.58      1.60 o 
  -9   5   6       26.30       30.07      3.26 o 
  -8   5   6        3.96        4.29      1.59 o 
  -7   5   6       73.40       82.55      3.70 o 
  -6   5   6       55.19       54.77      3.05 o 
  -5   5   6       80.42       95.14      3.74 o 
  -4   5   6      265.20      268.33      5.01 o 
  -3   5   6        0.94        2.07      0.86 o 
  -2   5   6       10.41        5.15      1.10 o 
  -1   5   6     1489.88     1574.00     21.69 o 
   0   5   6       27.19       22.39      1.80 o 
   1   5   6       17.88       12.49      1.23 o 
   2   5   6      102.99       94.22      5.94 o 
   3   5   6        1.27        5.07      3.57 o 
   4   5   6      172.84      197.45      6.87 o 
   5   5   6      153.33      173.72      6.47 o 
   6   5   6       22.41       27.87      2.70 o 
   7   5   6        1.29        0.72      2.16 o 
   8   5   6       33.39       39.61      3.04 o 
  -9   6   6       34.07       21.11      2.61 o 
  -8   6   6       13.77       18.76      2.48 o 
  -7   6   6       62.32       65.38      3.58 o 
  -6   6   6        5.68        3.50      1.53 o 
  -5   6   6        1.21        0.00      1.52 o 
  -4   6   6        2.19        4.32      1.37 o 
  -3   6   6        9.95       19.59      1.39 o 
  -2   6   6       68.45       68.63      4.21 o 
  -1   6   6      326.60      289.49     10.57 o 
   0   6   6       10.76        4.68      1.22 o 
   1   6   6       54.98       49.51      2.59 o 
   2   6   6        0.27        2.28      1.00 o 
   3   6   6       62.02       73.38      2.99 o 
   4   6   6        0.03        0.33      1.34 o 
   5   6   6       19.93       22.09      2.87 o 
   6   6   6       36.96       32.12      3.32 o 
   7   6   6        6.16        1.74      1.70 o 
  -8   7   6        2.34        5.04      1.86 o 
  -7   7   6       29.43       41.36      3.96 o 
  -6   7   6       25.23       24.79      3.76 o 
  -5   7   6        4.94        7.83      2.25 o 
  -4   7   6       73.13       85.03      6.01 o 
  -3   7   6        1.79        2.89      1.09 o 
  -2   7   6      207.89      211.51      5.31 o 
  -1   7   6      121.70      136.31      4.27 o 
   0   7   6        1.15        0.58      1.08 o 
   1   7   6        6.72        8.66      1.89 o 
   2   7   6        3.41        2.94      1.24 o 
   3   7   6        3.46        1.56      1.11 o 
   4   7   6       34.25       33.86      3.36 o 
   5   7   6       44.42       44.44      3.91 o 
   6   7   6       42.09       47.33      5.79 o 
  -7   8   6      152.92      153.67      7.22 o 
  -6   8   6       23.00       26.60      3.51 o 
  -5   8   6        5.46        1.66      2.23 o 
  -4   8   6        2.35        0.00      2.65 o 
  -3   8   6        3.32        4.81      3.13 o 
  -2   8   6        6.99        7.61      1.45 o 
  -1   8   6        1.31        2.66      1.23 o 
   0   8   6      138.68      143.72      8.48 o 
   1   8   6       31.82       26.89      2.39 o 
   2   8   6        0.01        0.60      1.31 o 
   3   8   6       18.34       18.57      2.21 o 
   4   8   6       26.80       37.21      7.49 o 
   5   8   6       17.97       20.27      3.27 o 
  -6   9   6       18.58       18.86      9.38 o 
  -5   9   6       10.09        0.00      2.68 o 
  -4   9   6        1.15        1.71      2.99 o 
  -3   9   6       24.11       29.92      5.35 o 
  -2   9   6       43.39       52.10      6.41 o 
  -1   9   6        7.18        9.91      3.62 o 
   0   9   6        3.72        1.21      2.69 o 
   1   9   6       15.58       19.85      2.82 o 
   2   9   6       24.67       20.41      2.50 o 
   3   9   6        1.31        1.45      1.57 o 
  -2  10   6       40.95       44.90      6.49 o 
  -1  10   6        0.08        4.16      3.39 o 
  -1 -12   7        1.63        1.14      4.56 o 
   0 -12   7       10.08        8.11      4.95 o 
   1 -12   7        0.10        0.85      3.67 o 
   2 -12   7        0.46        0.00      3.45 o 
   3 -12   7        7.55        9.60      4.90 o 
   4 -12   7        4.77        3.99      4.33 o 
  -4 -11   7       11.74       25.19      3.25 o 
  -3 -11   7       31.93       41.77      7.57 o 
  -2 -11   7       15.62       21.15      6.01 o 
  -1 -11   7        3.24        0.00      3.50 o 
   0 -11   7       74.93       68.13      8.54 o 
   1 -11   7       37.04       27.90      6.35 o 
   2 -11   7       12.17        0.51      3.42 o 
   3 -11   7       20.37       30.69      6.32 o 
   4 -11   7        1.73        6.21      4.10 o 
   5 -11   7       56.03       62.98      8.00 o 
   6 -11   7       18.31       15.60      5.32 o 
  -6 -10   7        0.75        0.01      1.58 o 
  -5 -10   7       68.34       62.31      4.97 o 
  -4 -10   7        7.73        3.43      1.73 o 
  -3 -10   7        0.01        0.00      2.88 o 
  -2 -10   7       42.85       47.46      7.18 o 
  -1 -10   7        9.49       14.24      4.81 o 
   0 -10   7       31.57       20.87      5.32 o 
   1 -10   7      103.86       50.34      7.12 o 
   2 -10   7      118.13      143.24     10.51 o 
   3 -10   7        0.74        0.00      2.73 o 
   4 -10   7        2.22        6.95      3.87 o 
   5 -10   7      123.42      126.08      9.97 o 
   6 -10   7       15.21       19.79      5.47 o 
   7 -10   7        4.43        2.58      2.40 o 
  -7  -9   7        3.48        4.99      1.77 o 
  -6  -9   7        0.22        1.28      1.43 o 
  -5  -9   7      185.32      196.80      6.31 o 
  -4  -9   7       16.30       18.50      2.03 o 
  -3  -9   7       65.19       83.93      3.43 o 
  -2  -9   7      160.84      166.05     11.25 o 
  -1  -9   7       51.75       41.26      6.24 o 
   0  -9   7      278.20      364.33     16.77 o 
   1  -9   7      425.85      419.40     18.08 o 
   2  -9   7       81.38       85.73      8.20 o 
   3  -9   7        1.77        2.62      2.99 o 
   4  -9   7      108.42      100.74      8.68 o 
   5  -9   7        4.10        4.64      3.08 o 
   6  -9   7      151.75      187.50      7.72 o 
   7  -9   7       40.59       32.63      8.39 o 
   8  -9   7        1.55        9.12      4.94 o 
  -8  -8   7       53.89       64.10      7.62 o 
  -7  -8   7       50.06       62.38      5.42 o 
  -6  -8   7      106.49      126.72      4.56 o 
  -5  -8   7      117.53      107.00      4.02 o 
  -4  -8   7      218.76      208.92      5.43 o 
  -3  -8   7      282.72      232.51      5.54 o 
  -2  -8   7      368.22      341.82     12.77 o 
  -1  -8   7        0.02        2.12      1.67 o 
   0  -8   7        2.07        6.63      1.93 o 
   1  -8   7       78.26       97.68      6.01 o 
   2  -8   7        8.96       12.50      3.99 o 
   3  -8   7       19.66        9.45      3.84 o 
   4  -8   7      166.83      156.80     10.11 o 
   5  -8   7       81.73       55.66      5.61 o 
   6  -8   7        1.43        1.41      1.90 o 
   7  -8   7        0.30        1.51      2.65 o 
   8  -8   7       16.42        8.91      2.76 o 
   9  -8   7       37.75       27.99      3.86 o 
  -9  -7   7        0.17        5.85      1.48 o 
  -8  -7   7        4.99        6.51      1.37 o 
  -7  -7   7       63.35       63.82      2.90 o 
  -6  -7   7        0.17        2.08      1.30 o 
  -5  -7   7        0.37        1.43      1.19 o 
  -4  -7   7       23.62       26.81      1.99 o 
  -3  -7   7      232.78      281.37      6.41 o 
  -2  -7   7       93.63       97.82      4.66 o 
  -1  -7   7      111.12      100.83      4.72 o 
   0  -7   7      595.49      586.27     13.04 o 
   1  -7   7      215.19      198.28      6.55 o 
   2  -7   7       66.69       82.88      7.80 o 
   3  -7   7        8.04       12.09      3.80 o 
   4  -7   7      647.82      689.64     18.52 o 
   5  -7   7      286.10      328.01      7.38 o 
   6  -7   7       66.70       39.62      3.06 o 
   7  -7   7      222.80      199.04      7.56 o 
   8  -7   7        0.20        7.93      2.45 o 
   9  -7   7        2.28        2.16      2.90 o 
  10  -7   7        0.29        2.53      3.22 o 
  -9  -6   7        5.60        1.91      1.29 o 
  -8  -6   7       42.80       35.98      2.15 o 
  -7  -6   7      166.11      163.10      4.68 o 
  -6  -6   7        6.06        4.78      1.02 o 
  -5  -6   7       31.37       41.68      2.46 o 
  -4  -6   7       97.13       55.98      2.53 o 
  -3  -6   7      473.11      409.58      7.51 o 
  -2  -6   7      482.65      403.89     12.95 o 
  -1  -6   7        0.09        0.00      1.20 o 
   0  -6   7       14.54       25.12      2.51 o 
   1  -6   7       87.41       78.82      3.85 o 
   2  -6   7      534.10      621.10     13.31 o 
   3  -6   7       45.57       53.88      2.64 o 
   4  -6   7      765.47      781.74     26.68 o 
   5  -6   7       45.03       74.01      3.38 o 
   6  -6   7      691.13      779.59     10.37 o 
   7  -6   7       32.51       16.00      1.94 o 
   8  -6   7        0.01        0.00      1.26 o 
   9  -6   7       61.73       48.37      3.81 o 
  10  -6   7       72.21       75.43      4.78 o 
 -10  -5   7        9.42       12.48      2.27 o 
  -9  -5   7       20.35       32.47      2.15 o 
  -8  -5   7        0.12        0.00      0.97 o 
  -7  -5   7       88.04       88.11      2.84 o 
  -6  -5   7       37.57       55.61      2.12 o 
  -5  -5   7        0.10        0.15      0.62 o 
  -4  -5   7       60.03       79.96      3.67 o 
  -3  -5   7      832.20      912.16     13.45 o 
  -2  -5   7      402.94      372.36     13.21 o 
  -1  -5   7      214.48      247.20      7.08 o 
   0  -5   7      618.53      568.65     12.21 o 
   1  -5   7        0.20        2.78      1.31 o 
   2  -5   7       73.43       95.98      7.39 o 
   3  -5   7       17.20       15.37      1.67 o 
   4  -5   7      508.96      536.61      8.51 o 
   5  -5   7        9.49        7.02      1.32 o 
   6  -5   7       91.11      108.85      3.07 o 
   7  -5   7       28.95       38.50      2.29 o 
   8  -5   7       41.58       28.96      2.43 o 
   9  -5   7        1.29        2.45      1.90 o 
  10  -5   7       72.63       54.07      7.56 o 
 -10  -4   7       60.20       53.92      3.23 o 
  -9  -4   7       16.00       12.18      1.61 o 
  -8  -4   7       80.70       68.26      2.62 o 
  -7  -4   7      192.20      177.99      4.04 o 
  -6  -4   7        7.26       14.13      1.27 o 
  -5  -4   7      160.01      171.18      3.51 o 
  -4  -4   7        1.49        0.05      0.52 o 
  -3  -4   7     1471.06     1583.56     33.67 o 
  -2  -4   7        3.85        1.59      1.52 o 
  -1  -4   7      634.67      747.92     14.76 o 
   0  -4   7      394.82      440.20      9.94 o 
   1  -4   7        5.65        1.04      1.15 o 
   2  -4   7      185.21      198.01      6.12 o 
   3  -4   7      573.24      572.16      9.77 o 
   4  -4   7      748.80      703.62      9.84 o 
   5  -4   7      352.85      372.63      6.44 o 
   6  -4   7       95.75      112.78      4.03 o 
   7  -4   7        0.04        0.00      1.35 o 
   8  -4   7       73.98       72.06      5.67 o 
   9  -4   7       79.70       84.45      6.49 o 
  10  -4   7      270.47      292.30     13.04 o 
  11  -4   7       39.23       49.00      6.12 o 
 -11  -3   7        0.07        0.53      1.50 o 
 -10  -3   7       11.72       14.72      2.10 o 
  -9  -3   7       24.41       20.64      1.71 o 
  -8  -3   7       27.28       43.54      2.14 o 
  -7  -3   7        4.59        9.12      1.47 o 
  -6  -3   7       59.19       60.41      2.26 o 
  -5  -3   7        5.48        2.91      0.71 o 
  -4  -3   7        0.28        1.45      0.62 o 
  -3  -3   7       26.21       21.89      1.76 o 
  -2  -3   7     2685.36     3000.70     37.14 o 
  -1  -3   7      430.04      598.19     10.38 o 
   0  -3   7       70.08       77.05      2.99 o 
   1  -3   7      414.35      479.77     12.21 o 
   2  -3   7     1208.46     1279.95     42.90 o 
   3  -3   7      225.76      233.33      6.12 o 
   4  -3   7       69.93       81.17      2.69 o 
   5  -3   7        3.17        2.76      1.72 o 
   6  -3   7      130.29      152.91      5.86 o 
   7  -3   7       51.44       50.64      9.11 o 
   8  -3   7       45.04       34.99      4.53 o 
   9  -3   7        7.12        3.19      2.53 o 
  10  -3   7       83.58       61.16      6.29 o 
  11  -3   7        3.69        7.80      3.36 o 
 -11  -2   7        1.73        3.32      1.60 o 
 -10  -2   7       27.72       25.23      2.57 o 
  -9  -2   7       11.47        7.58      1.28 o 
  -8  -2   7      131.54      129.44      3.92 o 
  -7  -2   7      186.44      188.42      4.10 o 
  -6  -2   7       17.04       16.83      1.29 o 
  -5  -2   7      242.63      249.25      5.22 o 
  -4  -2   7       19.11       30.49      1.28 o 
  -3  -2   7      429.79      501.17      6.17 o 
  -2  -2   7      441.86      493.72      7.12 o 
  -1  -2   7        6.95       13.22      2.15 o 
   0  -2   7      441.24      490.61     11.15 o 
   1  -2   7       94.41      113.66      2.41 o 
   2  -2   7       25.36       44.21      2.56 o 
   3  -2   7      180.11      189.32      4.01 o 
   4  -2   7      284.56      254.79      5.90 o 
   5  -2   7      559.97      585.37     10.50 o 
   6  -2   7      105.99      105.54      5.82 o 
   7  -2   7      193.96      186.77      6.83 o 
   8  -2   7        7.62       10.96      3.16 o 
   9  -2   7       57.05       63.07      6.18 o 
  10  -2   7      195.14      217.53     11.25 o 
  11  -2   7       59.95       62.92      6.83 o 
 -11  -1   7        4.18        5.25      1.77 o 
 -10  -1   7       15.63       22.56      3.77 o 
  -9  -1   7       62.00       58.37      2.47 o 
  -8  -1   7       46.63       29.30      1.76 o 
  -7  -1   7        1.09        0.36      0.78 o 
  -6  -1   7       78.52      104.78      2.81 o 
  -5  -1   7        1.11        0.00      0.47 o 
  -4  -1   7      135.13      145.92      2.82 o 
  -3  -1   7        0.09        1.33      0.50 o 
  -2  -1   7      516.89      583.31      6.76 o 
  -1  -1   7      552.82      583.71     10.59 o 
   0  -1   7      826.46      871.67     13.38 o 
   1  -1   7      148.81      169.43      5.19 o 
   2  -1   7     2433.25     2301.88     38.72 o 
   3  -1   7     1059.87     1123.44     16.62 o 
   4  -1   7       25.81       27.86      2.18 o 
   5  -1   7      258.30      233.35      7.27 o 
   6  -1   7       97.53      103.63      4.96 o 
   7  -1   7      194.39      159.84      6.40 o 
   8  -1   7       30.30       32.70      6.51 o 
   9  -1   7      144.23      164.03      9.37 o 
  10  -1   7      105.70       96.66      7.57 o 
 -11   0   7        3.00        1.32      1.48 o 
 -10   0   7        0.08        0.09      1.23 o 
  -9   0   7      101.88       85.63      3.77 o 
  -8   0   7      485.08      469.24      7.68 o 
  -7   0   7      143.95      137.61      3.40 o 
  -6   0   7        0.11        0.53      0.69 o 
  -5   0   7      224.70      210.98      4.34 o 
  -4   0   7       18.75       33.31      1.39 o 
  -3   0   7       95.39       90.96      2.26 o 
  -2   0   7      286.56      358.33      8.18 o 
  -1   0   7       18.61       38.57      1.39 o 
   0   0   7        8.50        7.07      0.94 o 
   1   0   7        0.02        0.00      1.42 o 
   2   0   7       10.93       16.04      3.20 o 
   3   0   7        6.01       10.35      1.41 o 
   4   0   7      174.32      156.66      4.60 o 
   5   0   7       49.18       42.64      3.37 o 
   6   0   7        1.56        0.00      1.54 o 
   7   0   7      225.29      206.46      7.49 o 
   8   0   7       42.72       27.66      3.56 o 
   9   0   7      219.05      203.38     10.59 o 
  10   0   7       68.95       71.81      7.03 o 
 -11   1   7       17.45       16.76      2.34 o 
 -10   1   7       15.22       20.29      3.11 o 
  -9   1   7        2.22        5.48      1.60 o 
  -8   1   7        2.13        0.00      0.93 o 
  -7   1   7      113.59      113.82      3.40 o 
  -6   1   7        7.37        2.03      0.98 o 
  -5   1   7        0.01        0.38      0.76 o 
  -4   1   7       33.12       36.07      1.62 o 
  -3   1   7       44.58       37.77      1.43 o 
  -2   1   7      420.31      441.24      6.24 o 
  -1   1   7      362.28      435.60      6.01 o 
   0   1   7     2046.33     1963.49     22.06 o 
   1   1   7       25.82       42.71      1.98 o 
   2   1   7     1948.51     2011.04     51.94 o 
   3   1   7      453.91      425.44      8.26 o 
   4   1   7      322.96      331.90      9.06 o 
   5   1   7      125.58      112.52      5.19 o 
   6   1   7      111.69      104.93      5.34 o 
   7   1   7      504.10      484.16     12.77 o 
   8   1   7      218.67      265.59      9.97 o 
   9   1   7       28.92       44.47      5.72 o 
  10   1   7       13.50       17.14      4.41 o 
 -11   2   7        2.22        0.00      2.90 o 
 -10   2   7       20.13       12.58      2.62 o 
  -9   2   7        5.65        3.80      1.57 o 
  -8   2   7      144.11      128.81      4.42 o 
  -7   2   7      114.59      100.78      2.81 o 
  -6   2   7      434.40      511.69      7.48 o 
  -5   2   7     1436.42     1419.96     16.60 o 
  -4   2   7        0.54        1.74      1.13 o 
  -3   2   7       82.56       55.56      1.79 o 
  -2   2   7       59.98       71.24      2.13 o 
  -1   2   7       22.65       18.11      1.01 o 
   0   2   7        1.67        1.41      0.57 o 
   1   2   7      178.67      197.26      4.62 o 
   2   2   7        5.03       12.14      1.43 o 
   3   2   7        0.10        2.87      0.85 o 
   4   2   7      474.51      503.13     12.22 o 
   5   2   7      514.98      534.60     13.07 o 
   6   2   7       39.28       50.23      4.19 o 
   7   2   7      300.05      289.31     11.83 o 
   8   2   7        3.95        4.32      2.44 o 
   9   2   7      199.26      193.53     10.65 o 
  10   2   7       26.29       24.66      5.18 o 
 -10   3   7       27.64       26.88      3.32 o 
  -9   3   7       23.65       43.67      5.44 o 
  -8   3   7        8.92        3.09      1.70 o 
  -7   3   7       60.97       57.83      3.80 o 
  -6   3   7       51.46       53.54      2.40 o 
  -5   3   7      443.25      443.00     11.31 o 
  -4   3   7        1.49        0.27      1.03 o 
  -3   3   7      123.48      129.20      3.23 o 
  -2   3   7      247.30      250.77      4.53 o 
  -1   3   7       37.66       44.90      2.21 o 
   0   3   7       40.83       43.69      1.72 o 
   1   3   7       22.22       30.83      2.33 o 
   2   3   7      418.25      363.18      7.19 o 
   3   3   7      857.10      802.35     13.46 o 
   4   3   7      307.74      315.21      7.98 o 
   5   3   7      694.51      733.31     16.62 o 
   6   3   7      452.78      441.28     16.74 o 
   7   3   7      346.72      292.07      9.90 o 
   8   3   7       37.52       25.36      3.78 o 
   9   3   7        0.91        3.64      2.96 o 
 -10   4   7       19.36       29.00      3.44 o 
  -9   4   7        5.93        0.00      1.43 o 
  -8   4   7       53.08       55.86      4.07 o 
  -7   4   7       45.98       45.36      6.24 o 
  -6   4   7       26.09       24.32      1.98 o 
  -5   4   7      147.36      169.29      4.36 o 
  -4   4   7      725.06      783.38     10.69 o 
  -3   4   7      410.09      417.11      9.08 o 
  -2   4   7      172.56      170.42      4.44 o 
  -1   4   7      204.65      213.13      4.26 o 
   0   4   7        0.38        3.10      3.42 o 
   1   4   7        0.83        1.64      1.47 o 
   2   4   7      176.98      200.72      5.51 o 
   3   4   7       21.98       15.68      1.53 o 
   4   4   7        5.80        9.74      1.65 o 
   5   4   7      160.21      176.55      8.76 o 
   6   4   7      179.07      174.64      7.54 o 
   7   4   7      125.45      146.85      7.25 o 
   8   4   7      130.18      151.27      7.67 o 
  -9   5   7        2.09        0.42      2.15 o 
  -8   5   7        5.95        8.39      2.32 o 
  -7   5   7       13.05       16.07      5.22 o 
  -6   5   7        0.58        4.20      1.83 o 
  -5   5   7       58.05       62.67      5.54 o 
  -4   5   7      235.48      248.18      5.32 o 
  -3   5   7       78.81       68.77      5.22 o 
  -2   5   7       74.10       78.90      6.05 o 
  -1   5   7       35.33       35.88      2.22 o 
   0   5   7       29.18       26.61      1.98 o 
   1   5   7        7.09        5.57      1.20 o 
   2   5   7      153.62      155.45      6.18 o 
   3   5   7      330.61      339.57      7.52 o 
   4   5   7       11.15       14.03      2.28 o 
   5   5   7       50.52       63.82      4.86 o 
   6   5   7       23.77       19.57      2.35 o 
   7   5   7       68.88       60.35      3.48 o 
   8   5   7        0.03        0.00      2.70 o 
  -9   6   7        0.01        0.00      1.72 o 
  -8   6   7       33.46       31.90      3.62 o 
  -7   6   7       41.89       44.81      3.86 o 
  -6   6   7       80.08      107.65     14.08 o 
  -5   6   7      229.04      282.08     14.65 o 
  -4   6   7       22.74       32.37      1.99 o 
  -3   6   7        5.49        6.14      1.35 o 
  -2   6   7      252.41      272.59      9.02 o 
  -1   6   7      128.20      135.72      4.24 o 
   0   6   7       33.70       31.41      2.29 o 
   1   6   7       34.28       38.70      2.42 o 
   2   6   7       23.59       20.65      1.87 o 
   3   6   7       70.55       74.90      4.31 o 
   4   6   7        8.68       14.05      2.45 o 
   5   6   7       31.99       43.25      4.24 o 
   6   6   7        2.67        0.23      2.01 o 
   7   6   7       36.43       43.94      5.08 o 
  -8   7   7        8.38       12.52      3.30 o 
  -7   7   7        2.27        1.54      2.08 o 
  -6   7   7        8.93        9.25      2.55 o 
  -5   7   7        9.77       12.60      2.60 o 
  -4   7   7       12.62       13.44      3.70 o 
  -3   7   7      128.34      121.37      6.93 o 
  -2   7   7        4.01        2.93      1.48 o 
  -1   7   7       33.72       25.38      2.82 o 
   0   7   7       37.66       38.11      2.60 o 
   1   7   7       29.50       18.77      2.07 o 
   2   7   7       95.48      109.55      4.01 o 
   3   7   7       25.21       39.32      3.52 o 
   4   7   7        0.22        1.05      1.61 o 
   5   7   7       28.28       37.46      3.68 o 
  -6   8   7       21.77       28.02      4.67 o 
  -5   8   7      113.06      113.92      8.40 o 
  -4   8   7        7.86        4.73      3.16 o 
  -3   8   7       33.41       22.46      4.50 o 
  -2   8   7        4.96        0.98      1.16 o 
  -1   8   7       15.35       21.87      2.17 o 
   0   8   7       68.20       69.15      8.12 o 
   1   8   7        0.54        1.02      1.69 o 
   2   8   7       18.59       17.91      2.18 o 
   3   8   7       31.94       28.27      3.37 o 
   4   8   7        5.85        5.57      3.59 o 
  -4   9   7        4.32        0.00      3.08 o 
  -3   9   7        1.75        0.00      2.36 o 
  -2   9   7        1.15        0.00      2.28 o 
  -1   9   7       30.13       39.60      2.85 o 
   0   9   7       16.21       25.87      2.54 o 
   1   9   7       10.30       12.01      2.19 o 
   0 -12   8        8.54        2.05      4.04 o 
   1 -12   8        6.19        4.61      4.56 o 
   2 -12   8       64.62       80.80      9.71 o 
   3 -12   8       30.76       39.61      7.49 o 
  -3 -11   8        9.70        9.23      5.07 o 
  -2 -11   8       28.50       27.59      6.41 o 
  -1 -11   8        4.05        0.54      3.67 o 
   0 -11   8       48.05       45.87      7.49 o 
   1 -11   8       11.94       12.16      4.70 o 
   2 -11   8        6.18       15.26      4.93 o 
   3 -11   8        4.39        0.00      3.59 o 
   4 -11   8        0.05        0.00      3.02 o 
   5 -11   8        9.80        4.87      4.21 o 
  -5 -10   8        0.06        0.00      1.42 o 
  -4 -10   8       28.14       37.07      3.42 o 
  -3 -10   8       52.26       42.82      7.12 o 
  -2 -10   8        2.12        3.39      3.82 o 
  -1 -10   8        6.83        7.32      4.01 o 
   0 -10   8       24.07       30.49      6.26 o 
   1 -10   8        6.58        5.32      3.36 o 
   2 -10   8       23.06       36.96      6.49 o 
   3 -10   8       76.38       86.76      8.71 o 
   4 -10   8        7.34        8.29      4.04 o 
   5 -10   8       12.76       18.45      5.32 o 
   6 -10   8       12.63       23.55      5.81 o 
   7 -10   8       30.57       44.39      7.09 o 
  -6  -9   8       54.44       58.26      3.35 o 
  -5  -9   8      116.50      127.88      5.02 o 
  -4  -9   8       10.26       20.61      2.08 o 
  -3  -9   8       46.26       24.89      3.27 o 
  -2  -9   8       11.20        5.67      2.62 o 
  -1  -9   8        0.11        0.00      2.56 o 
   0  -9   8      208.56      169.01     11.28 o 
   1  -9   8       65.19       85.27      8.54 o 
   2  -9   8       11.08       15.75      4.41 o 
   3  -9   8        6.02        7.18      3.87 o 
   4  -9   8       14.60       29.41      5.47 o 
   5  -9   8        0.06        5.18      3.39 o 
   6  -9   8       11.96        9.76      2.69 o 
   7  -9   8       52.10       49.00      6.93 o 
   8  -9   8       29.86       35.77      4.23 o 
  -7  -8   8        0.69        0.70      1.41 o 
  -6  -8   8       63.74       75.77      3.64 o 
  -5  -8   8       53.50       62.26      4.71 o 
  -4  -8   8      123.16      122.31      4.13 o 
  -3  -8   8      378.28      345.09     10.05 o 
  -2  -8   8        4.65       10.10      2.29 o 
  -1  -8   8       75.00       81.68      4.61 o 
   0  -8   8      227.23      224.45      7.55 o 
   1  -8   8       86.94       93.41      7.50 o 
   2  -8   8      634.59      646.25     16.64 o 
   3  -8   8       32.28       35.85      5.72 o 
   4  -8   8        2.47        9.79      3.67 o 
   5  -8   8        7.90       14.94      2.67 o 
   6  -8   8        0.70        3.45      1.95 o 
   7  -8   8       30.90       60.38      4.63 o 
   8  -8   8       57.03       67.58      5.04 o 
   9  -8   8        6.63        2.51      3.39 o 
  -8  -7   8      128.02      143.67      6.40 o 
  -7  -7   8      111.98      106.57      4.22 o 
  -6  -7   8        9.36        8.56      1.68 o 
  -5  -7   8      603.31      533.94      9.99 o 
  -4  -7   8      231.72      290.82      7.86 o 
  -3  -7   8      252.66      215.26      5.21 o 
  -2  -7   8        7.06       14.58      2.51 o 
  -1  -7   8      227.57      232.84      7.58 o 
   0  -7   8      501.90      501.41     12.10 o 
   1  -7   8       16.96       10.81      2.12 o 
   2  -7   8       48.57       62.44      3.90 o 
   3  -7   8      401.76      392.10     10.24 o 
   4  -7   8       93.26       85.48      3.64 o 
   5  -7   8       52.64       81.78      3.34 o 
   6  -7   8       25.08       26.07      2.71 o 
   7  -7   8      178.01      206.72      7.73 o 
   8  -7   8       33.21       50.08      5.87 o 
   9  -7   8        0.13        0.00      2.93 o 
  -9  -6   8        8.79       18.53      2.94 o 
  -8  -6   8       53.29       57.94      2.58 o 
  -7  -6   8      145.76      137.54      5.53 o 
  -6  -6   8      400.46      391.79     17.02 o 
  -5  -6   8       48.88       48.82      4.14 o 
  -4  -6   8       16.32       18.81      1.72 o 
  -3  -6   8      390.37      371.34      7.16 o 
  -2  -6   8       24.36       45.86      3.47 o 
  -1  -6   8      816.33      823.14     16.87 o 
   0  -6   8      106.15      101.39      4.74 o 
   1  -6   8      305.69      311.62      8.60 o 
   2  -6   8      558.84      597.74     13.32 o 
   3  -6   8       65.17       55.66      3.71 o 
   4  -6   8     2356.81     2555.54     39.29 o 
   5  -6   8      589.92      535.90      9.12 o 
   6  -6   8       94.45      127.89      3.54 o 
   7  -6   8        8.15       18.32      1.95 o 
   8  -6   8        4.30        3.67      1.55 o 
   9  -6   8        5.43        2.63      1.81 o 
  10  -6   8        0.01        4.22      2.04 o 
  -9  -5   8       49.56       51.94      4.65 o 
  -8  -5   8      107.98      112.30      3.42 o 
  -7  -5   8      237.21      248.16      5.42 o 
  -6  -5   8      346.06      413.77      8.29 o 
  -5  -5   8       12.83       13.42      1.58 o 
  -4  -5   8        0.00        2.33      1.04 o 
  -3  -5   8      341.67      355.11      6.80 o 
  -2  -5   8        0.03        0.00      1.26 o 
  -1  -5   8      676.63      624.64     13.52 o 
   0  -5   8      251.80      251.06      7.34 o 
   1  -5   8        3.03        3.28      1.42 o 
   2  -5   8      599.06      572.44     10.83 o 
   3  -5   8       53.32       51.54      3.48 o 
   4  -5   8      159.30      161.39      5.17 o 
   5  -5   8       97.64      111.23      3.44 o 
   6  -5   8      284.32      257.77      5.58 o 
   7  -5   8      116.02      155.37      5.84 o 
   8  -5   8       89.69      117.89      4.45 o 
   9  -5   8        4.75        3.56      1.75 o 
  10  -5   8        3.28        0.00      1.57 o 
 -10  -4   8       21.07       30.07      2.22 o 
  -9  -4   8        0.17        0.55      1.03 o 
  -8  -4   8        1.05        2.72      1.08 o 
  -7  -4   8       34.94       24.24      1.90 o 
  -6  -4   8        3.14        4.19      0.91 o 
  -5  -4   8       42.00       49.09      1.83 o 
  -4  -4   8        6.91        8.37      1.66 o 
  -3  -4   8       44.72       53.36      3.12 o 
  -2  -4   8        8.12       13.04      1.37 o 
  -1  -4   8      273.60      195.49     15.67 o 
   0  -4   8      322.88      272.69      6.50 o 
   1  -4   8      174.34      186.60      5.21 o 
   2  -4   8      206.49      223.21      7.27 o 
   3  -4   8       12.48        6.37      1.81 o 
   4  -4   8      339.84      403.73      8.50 o 
   5  -4   8      289.20      314.04      5.99 o 
   6  -4   8       83.96       82.67      4.17 o 
   7  -4   8        0.02        0.93      1.61 o 
   8  -4   8        7.61       17.24      6.16 o 
   9  -4   8       83.39       47.18      5.35 o 
  10  -4   8       26.40       22.35      4.44 o 
 -10  -3   8       26.58       36.85      3.22 o 
  -9  -3   8        7.29        4.02      1.15 o 
  -8  -3   8       71.02       92.79      3.05 o 
  -7  -3   8       27.94       18.09      1.52 o 
  -6  -3   8      544.25      583.15      8.42 o 
  -5  -3   8       62.05       72.75      2.11 o 
  -4  -3   8       12.11       14.26      0.96 o 
  -3  -3   8        0.34        2.49      0.78 o 
  -2  -3   8      109.07       97.99      2.87 o 
  -1  -3   8      188.10      195.45      5.18 o 
   0  -3   8      304.51      309.41      6.84 o 
   1  -3   8      717.08      755.56     15.99 o 
   2  -3   8      142.12      121.96      4.03 o 
   3  -3   8       47.85       45.39      4.53 o 
   4  -3   8      112.72       99.28      3.77 o 
   5  -3   8       29.71       19.07      2.90 o 
   6  -3   8      722.81      665.80     12.09 o 
   7  -3   8       90.66      128.36      5.15 o 
   8  -3   8      237.78      216.56     10.36 o 
   9  -3   8       74.04       87.52      6.83 o 
  10  -3   8        0.29        0.68      2.48 o 
 -10  -2   8       29.75       26.22      2.69 o 
  -9  -2   8       12.36       12.56      1.49 o 
  -8  -2   8       43.92       66.51      2.62 o 
  -7  -2   8        1.45        0.00      0.79 o 
  -6  -2   8       14.77       14.55      1.28 o 
  -5  -2   8        0.82        3.54      3.40 o 
  -4  -2   8      321.83      390.95      5.44 o 
  -3  -2   8       23.84       17.49      1.31 o 
  -2  -2   8      111.46      134.71      3.67 o 
  -1  -2   8      229.94      199.55      5.09 o 
   0  -2   8     1032.39     1108.22     21.32 o 
   1  -2   8       33.77       23.92      1.92 o 
   2  -2   8      578.53      599.34     10.49 o 
   3  -2   8       17.48       13.44      2.18 o 
   4  -2   8      267.42      237.11      7.91 o 
   5  -2   8      861.31      745.63     14.02 o 
   6  -2   8       85.14       65.07      3.89 o 
   7  -2   8        0.06        1.84      1.68 o 
   8  -2   8       15.21        9.11      3.54 o 
   9  -2   8        4.59        6.09      3.05 o 
  10  -2   8       83.04      104.01      7.89 o 
 -10  -1   8       47.25       53.33      3.43 o 
  -9  -1   8        7.43        2.24      1.01 o 
  -8  -1   8       27.06       35.52      1.98 o 
  -7  -1   8        0.07        0.00      0.78 o 
  -6  -1   8      195.68      210.08      4.91 o 
  -5  -1   8      363.87      365.65      5.41 o 
  -4  -1   8        3.57        4.22      0.73 o 
  -3  -1   8       62.02       77.69      2.21 o 
  -2  -1   8       28.07       17.54      0.97 o 
  -1  -1   8      317.79      276.70      5.58 o 
   0  -1   8      377.94      348.75      5.56 o 
   1  -1   8      250.57      287.83      8.30 o 
   2  -1   8      108.25      106.45      4.86 o 
   3  -1   8      221.94      233.04      7.55 o 
   4  -1   8       45.10       27.51      2.21 o 
   5  -1   8       32.88       36.62      2.60 o 
   6  -1   8      303.91      271.49      8.63 o 
   7  -1   8      290.10      272.78      8.91 o 
   8  -1   8       10.25       15.33      2.83 o 
   9  -1   8       16.56       20.22      4.21 o 
  10  -1   8        6.38        4.33      3.05 o 
 -10   0   8       33.93       40.17      3.09 o 
  -9   0   8        1.38        1.34      1.19 o 
  -8   0   8       80.24      110.71      3.21 o 
  -7   0   8       10.68       18.17      1.49 o 
  -6   0   8       58.40       43.81      4.03 o 
  -5   0   8      141.59      105.72      2.77 o 
  -4   0   8       68.31       76.34      2.68 o 
  -3   0   8       25.16       15.05      1.07 o 
  -2   0   8      356.00      398.58      5.76 o 
  -1   0   8      620.31      559.19      7.95 o 
   0   0   8      619.56      606.44      8.36 o 
   1   0   8     1186.22     1392.64     25.84 o 
   2   0   8     1440.32     1398.13     25.98 o 
   3   0   8       44.74       50.59      6.61 o 
   4   0   8     1009.17     1001.81     15.98 o 
   5   0   8      320.50      312.10      7.39 o 
   6   0   8        0.57        0.00      1.35 o 
   7   0   8        8.96       14.66      2.77 o 
   8   0   8       52.37       25.46      3.54 o 
   9   0   8        5.19        0.46      2.51 o 
  10   0   8       24.06       27.68      5.10 o 
 -10   1   8       43.50       28.52      3.37 o 
  -9   1   8        0.82        4.10      1.77 o 
  -8   1   8      265.59      267.24      8.61 o 
  -7   1   8       11.44       16.75      1.45 o 
  -6   1   8      243.18      246.20      6.49 o 
  -5   1   8        8.71        4.51      1.34 o 
  -4   1   8        0.53        1.17      0.65 o 
  -3   1   8      215.11      203.75      3.57 o 
  -2   1   8        3.53        4.65      0.76 o 
  -1   1   8      631.81      568.01      8.09 o 
   0   1   8       57.76       53.58      2.76 o 
   1   1   8      145.10      192.15      4.63 o 
   2   1   8       92.79      103.78      4.86 o 
   3   1   8       26.81       29.27      4.28 o 
   4   1   8      162.14      189.57      5.48 o 
   5   1   8        0.01        3.01      1.65 o 
   6   1   8      194.63      218.08      8.02 o 
   7   1   8      305.18      281.77      9.58 o 
   8   1   8       17.11       24.25      3.64 o 
   9   1   8       95.07       95.07      7.94 o 
 -10   2   8       30.75       31.66      3.56 o 
  -9   2   8        1.80        2.13      1.81 o 
  -8   2   8       33.39       34.57      2.64 o 
  -7   2   8        3.42        1.41      0.89 o 
  -6   2   8      485.55      464.74      8.28 o 
  -5   2   8      138.91      134.46      3.29 o 
  -4   2   8        2.02        0.66      0.71 o 
  -3   2   8      159.78      149.60      3.36 o 
  -2   2   8        8.72        3.92      0.75 o 
  -1   2   8      801.48      793.75     10.19 o 
   0   2   8      281.93      247.34      7.62 o 
   1   2   8        0.02        0.43      0.82 o 
   2   2   8        5.74        3.97      1.12 o 
   3   2   8       61.20       65.68      3.29 o 
   4   2   8     1275.96     1265.38     19.53 o 
   5   2   8      361.02      350.79     10.42 o 
   6   2   8      264.01      278.83     18.25 o 
   7   2   8       13.02       17.66      4.63 o 
   8   2   8       61.49       49.82      4.73 o 
   9   2   8        5.01        6.29      3.30 o 
 -10   3   8        0.94        0.49      1.93 o 
  -9   3   8        9.24       11.88      2.52 o 
  -8   3   8       34.41       36.37      5.68 o 
  -7   3   8      135.27      148.60      4.00 o 
  -6   3   8     1755.80     1728.97     24.29 o 
  -5   3   8      362.71      385.46      7.15 o 
  -4   3   8       65.81       60.54      2.33 o 
  -3   3   8      588.20      542.25      9.15 o 
  -2   3   8       11.87        9.34      1.10 o 
  -1   3   8      507.84      524.83     10.78 o 
   0   3   8       37.68       52.08      1.88 o 
   1   3   8       20.63       16.04      1.66 o 
   2   3   8       12.06        6.50      1.36 o 
   3   3   8       10.75       16.79      3.53 o 
   4   3   8      140.03      154.38      5.22 o 
   5   3   8       58.18       58.26      4.52 o 
   6   3   8       93.27      113.94      7.56 o 
   7   3   8        6.47       10.15      2.91 o 
   8   3   8        0.11        2.17      2.27 o 
  -9   4   8       13.71       10.79      2.54 o 
  -8   4   8       19.61       19.65      2.88 o 
  -7   4   8       97.14       89.57      7.27 o 
  -6   4   8        0.03        1.18      1.04 o 
  -5   4   8      197.62      207.85      4.91 o 
  -4   4   8      106.31       93.33      2.97 o 
  -3   4   8        2.73        1.62      1.44 o 
  -2   4   8       20.81       17.70      1.64 o 
  -1   4   8      198.49      207.94      5.34 o 
   0   4   8       57.66       72.81      2.74 o 
   1   4   8       14.53       15.77      1.76 o 
   2   4   8        0.72        0.21      1.60 o 
   3   4   8      616.13      697.76     15.92 o 
   4   4   8       69.51       80.56      3.12 o 
   5   4   8       26.60       20.66      2.24 o 
   6   4   8       36.09       35.32      8.51 o 
   7   4   8       11.00        9.68      3.00 o 
   8   4   8       15.07       31.70      7.57 o 
  -9   5   8       12.06       10.66      2.40 o 
  -8   5   8       32.98       44.51      4.00 o 
  -7   5   8        1.87        0.38      1.92 o 
  -6   5   8      139.68      142.45     17.58 o 
  -5   5   8       93.41       98.64      4.65 o 
  -4   5   8       99.40       89.44      3.60 o 
  -3   5   8      429.30      450.47     10.12 o 
  -2   5   8       58.69       81.34      3.36 o 
  -1   5   8        7.30        6.79      1.32 o 
   0   5   8       29.03       32.81      2.15 o 
   1   5   8       34.70       39.06      2.17 o 
   2   5   8       18.67       23.15      4.50 o 
   3   5   8      114.80      105.14      4.08 o 
   4   5   8       73.42       79.11      3.17 o 
   5   5   8      218.75      233.95      6.45 o 
   6   5   8       14.73       13.39      2.16 o 
   7   5   8        0.12        0.00      2.35 o 
  -8   6   8        7.03        3.60      2.15 o 
  -7   6   8        0.39        0.09      3.12 o 
  -6   6   8       16.73       10.27      2.48 o 
  -5   6   8        2.01        0.14      2.08 o 
  -4   6   8       47.26       52.92      2.86 o 
  -3   6   8       70.89       57.90      5.19 o 
  -2   6   8       17.95       18.84      2.67 o 
  -1   6   8       34.47       29.31      2.27 o 
   0   6   8       23.29       20.27      1.96 o 
   1   6   8        3.48        1.68      3.53 o 
   2   6   8        0.02        0.00      1.34 o 
   3   6   8       18.39       13.96      2.57 o 
   4   6   8       54.06       58.56      4.16 o 
   5   6   8       18.77       21.46      3.23 o 
   6   6   8        3.64        6.74      2.23 o 
  -7   7   8        0.16        1.20      2.07 o 
  -6   7   8        7.72        8.48      3.53 o 
  -5   7   8       33.71       28.44      4.67 o 
  -4   7   8        4.05        3.50      2.65 o 
  -3   7   8       86.55       93.82      3.61 o 
  -2   7   8       62.99       65.56      7.51 o 
  -1   7   8       10.22        8.98      1.64 o 
   0   7   8       30.06       22.47      2.20 o 
   1   7   8       14.64       20.21      3.46 o 
   2   7   8       49.49       49.99      3.88 o 
   3   7   8        9.11        6.65      2.02 o 
   4   7   8        3.56        8.21      3.25 o 
  -5   8   8        3.68        0.00      2.62 o 
  -4   8   8        2.71        3.47      2.85 o 
  -3   8   8        1.36        4.08      3.43 o 
  -2   8   8       11.89        8.99      4.03 o 
  -1   8   8       11.88        9.57      1.93 o 
   0   8   8       11.02        6.70      1.74 o 
   1   8   8        8.59        8.88      1.86 o 
   2   8   8       17.05       28.98      9.85 o 
  -3 -11   9        7.12        7.60      4.90 o 
  -2 -11   9       77.93       74.88      9.40 o 
  -1 -11   9       41.81       44.96      7.89 o 
   0 -11   9        4.51       10.73      4.73 o 
   1 -11   9       37.12       20.02      5.92 o 
   2 -11   9        4.85        0.00      2.68 o 
   3 -11   9      128.68      115.97     10.79 o 
   4 -11   9       44.51       35.28      6.95 o 
   5 -11   9        3.78        7.12      4.67 o 
  -5 -10   9       11.08       16.96      2.88 o 
  -4 -10   9       40.77       37.61      7.29 o 
  -3 -10   9       47.23       39.26      7.20 o 
  -2 -10   9        0.16        0.65      2.90 o 
  -1 -10   9        1.09        1.82      3.22 o 
   0 -10   9        0.81        3.99      3.53 o 
   1 -10   9       10.69       12.50      4.67 o 
   2 -10   9        0.47        0.00      2.96 o 
   3 -10   9       30.67       13.92      4.98 o 
   4 -10   9       41.28       41.94      6.83 o 
   5 -10   9        0.02        2.93      3.27 o 
   6 -10   9       10.26       12.71      3.67 o 
  -6  -9   9       11.93       11.26      2.04 o 
  -5  -9   9        7.60       11.80      1.97 o 
  -4  -9   9       44.90       63.62      4.27 o 
  -3  -9   9        0.12        0.00      1.91 o 
  -2  -9   9       81.19       95.31      5.39 o 
  -1  -9   9      333.39      266.88      9.50 o 
   0  -9   9      120.72      139.40     10.19 o 
   1  -9   9        8.09        1.14      3.16 o 
   2  -9   9       96.37       73.20      7.86 o 
   3  -9   9       76.48       91.94      8.54 o 
   4  -9   9      151.16      148.88     10.56 o 
   5  -9   9        0.16        4.78      3.53 o 
   6  -9   9        0.06        0.00      4.60 o 
   7  -9   9        0.76        6.29      4.04 o 
  -7  -8   9       61.27       58.38      3.52 o 
  -6  -8   9       39.08       35.25      2.81 o 
  -5  -8   9        4.30        4.65      1.45 o 
  -4  -8   9       46.10       42.37      2.67 o 
  -3  -8   9       25.37       12.09      2.50 o 
  -2  -8   9        2.18        0.00      4.20 o 
  -1  -8   9        7.00       14.95      2.69 o 
   0  -8   9      119.85      113.96      7.09 o 
   1  -8   9        7.88        4.01      1.88 o 
   2  -8   9      113.08      108.65      6.75 o 
   3  -8   9        0.64        0.00      3.56 o 
   4  -8   9       61.94       44.36      6.15 o 
   5  -8   9       18.21       18.04      3.58 o 
   6  -8   9       32.40       41.31      4.70 o 
   7  -8   9        6.52        6.83      4.16 o 
  -8  -7   9       49.84       50.81      3.39 o 
  -7  -7   9        3.12        2.52      1.56 o 
  -6  -7   9        8.78       11.63      1.81 o 
  -5  -7   9        0.41        1.37      1.20 o 
  -4  -7   9       64.73       84.62      3.38 o 
  -3  -7   9       68.57       39.73      4.48 o 
  -2  -7   9      200.46      256.88      8.32 o 
  -1  -7   9      997.66      978.18     19.99 o 
   0  -7   9        0.77        0.00      1.68 o 
   1  -7   9      163.51      185.51      8.19 o 
   2  -7   9       34.10       36.63      3.38 o 
   3  -7   9      136.45      161.62      6.40 o 
   4  -7   9       41.34       38.59      3.33 o 
   5  -7   9      306.66      354.31      8.81 o 
   6  -7   9        0.19        0.00      1.69 o 
   7  -7   9        8.90       37.64      6.66 o 
  -8  -6   9        3.34        6.74      2.26 o 
  -7  -6   9      118.84      130.74      4.65 o 
  -6  -6   9      601.26      642.90     11.64 o 
  -5  -6   9      214.59      238.68      5.92 o 
  -4  -6   9      125.86      142.43      4.25 o 
  -3  -6   9       39.85       45.11      2.45 o 
  -2  -6   9        6.61       12.24      3.96 o 
  -1  -6   9        0.19        1.79      1.64 o 
   0  -6   9       55.70       43.81      3.41 o 
   1  -6   9        0.77        0.00      1.60 o 
   2  -6   9      561.08      553.11     11.22 o 
   3  -6   9        2.19        1.22      1.61 o 
   4  -6   9      273.94      280.95      7.47 o 
   5  -6   9        0.03        0.00      1.62 o 
   6  -6   9        2.26        1.90      2.05 o 
   7  -6   9       42.57       33.28      2.88 o 
   8  -6   9      143.95      136.86      6.10 o 
   9  -6   9       95.92      111.06      5.77 o 
  -9  -5   9      117.85      108.49      3.58 o 
  -8  -5   9        0.05        1.92      1.16 o 
  -7  -5   9       25.83       27.07      2.26 o 
  -6  -5   9      157.24      131.61      4.33 o 
  -5  -5   9       14.97       17.46      2.29 o 
  -4  -5   9      114.36      161.05      4.44 o 
  -3  -5   9       17.23       19.99      1.74 o 
  -2  -5   9      211.62      220.52      7.27 o 
  -1  -5   9      671.84      619.35     13.83 o 
   0  -5   9       31.29       27.88      2.46 o 
   1  -5   9      443.43      392.33      8.69 o 
   2  -5   9      297.93      262.84      8.92 o 
   3  -5   9        8.85       12.26      2.43 o 
   4  -5   9       28.65       31.41      4.33 o 
   5  -5   9       18.47       19.86      3.47 o 
   6  -5   9        1.98        4.17      1.66 o 
   7  -5   9       18.70       24.09      2.62 o 
   8  -5   9        7.55        0.51      1.47 o 
   9  -5   9        0.22        0.00      1.66 o 
  -9  -4   9       25.40       17.22      1.78 o 
  -8  -4   9       24.11       39.56      2.22 o 
  -7  -4   9        0.06        1.85      0.93 o 
  -6  -4   9       22.97       32.50      1.72 o 
  -5  -4   9       85.15       81.11      3.16 o 
  -4  -4   9      248.76      247.70      6.43 o 
  -3  -4   9       74.59       69.45      3.14 o 
  -2  -4   9       62.78       74.67      3.51 o 
  -1  -4   9       82.91       82.13      3.67 o 
   0  -4   9       50.85       58.75      3.11 o 
   1  -4   9        6.53       19.15      2.67 o 
   2  -4   9      741.38      773.21     17.03 o 
   3  -4   9       90.25       96.44      3.94 o 
   4  -4   9      219.31      239.44      8.26 o 
   5  -4   9      306.69      329.61      9.32 o 
   6  -4   9      279.02      284.80      8.19 o 
   7  -4   9        0.01        2.50      1.40 o 
   8  -4   9      306.93      262.46     11.43 o 
   9  -4   9      142.95      157.12      6.82 o 
  10  -4   9        8.44       10.40      2.68 o 
 -10  -3   9        1.13        0.93      1.43 o 
  -9  -3   9       22.47       21.55      2.01 o 
  -8  -3   9        4.07        0.68      0.96 o 
  -7  -3   9       25.81       35.90      1.97 o 
  -6  -3   9       12.98       13.04      1.26 o 
  -5  -3   9       13.78       17.66      1.20 o 
  -4  -3   9      660.72      715.09     10.36 o 
  -3  -3   9       68.19       85.92      2.73 o 
  -2  -3   9        9.17        8.35      1.10 o 
  -1  -3   9      302.87      255.33      6.34 o 
   0  -3   9        4.84        4.32      2.43 o 
   1  -3   9      416.27      363.33      7.86 o 
   2  -3   9      470.79      437.40     11.51 o 
   3  -3   9        3.98        3.59      1.73 o 
   4  -3   9      130.78      125.58      5.79 o 
   5  -3   9        3.54        1.60      1.28 o 
   6  -3   9      251.28      265.32      7.01 o 
   7  -3   9        2.69        2.62      1.52 o 
   8  -3   9      118.16       93.79      5.12 o 
   9  -3   9        6.36        2.95      3.20 o 
  10  -3   9        4.92        3.10      2.93 o 
 -10  -2   9        6.56       15.31      2.37 o 
  -9  -2   9       50.12       31.22      2.09 o 
  -8  -2   9       72.23       79.18      2.97 o 
  -7  -2   9      105.67       88.17      2.85 o 
  -6  -2   9       18.79       20.88      1.49 o 
  -5  -2   9       64.32       52.69      1.90 o 
  -4  -2   9      518.83      538.35      6.97 o 
  -3  -2   9        0.39        0.66      0.72 o 
  -2  -2   9       20.76       29.39      1.65 o 
  -1  -2   9       22.38       26.80      1.77 o 
   0  -2   9      112.64      125.46      4.19 o 
   1  -2   9       36.70       29.53      2.97 o 
   2  -2   9       95.49      103.16      5.10 o 
   3  -2   9      505.49      523.53     13.13 o 
   4  -2   9      241.82      246.33     11.84 o 
   5  -2   9        0.86        0.78      1.15 o 
   6  -2   9        2.11        1.95      1.37 o 
   7  -2   9      146.62      117.75      4.76 o 
   8  -2   9      526.80      481.96     10.79 o 
   9  -2   9      184.66      196.43     10.79 o 
  10  -2   9        0.01        0.40      2.88 o 
 -10  -1   9        9.17        3.91      1.62 o 
  -9  -1   9        3.27        3.94      1.25 o 
  -8  -1   9        0.36        1.71      1.04 o 
  -7  -1   9        0.13        0.44      0.82 o 
  -6  -1   9        0.46        0.00      0.68 o 
  -5  -1   9       25.64       27.72      1.83 o 
  -4  -1   9      244.23      246.76      4.14 o 
  -3  -1   9      156.45      140.04      3.87 o 
  -2  -1   9       34.22       44.42      2.09 o 
  -1  -1   9      181.11      146.23      3.42 o 
   0  -1   9      353.88      355.85     25.35 o 
   1  -1   9     1324.92     1254.03     24.19 o 
   2  -1   9      239.93      201.94      9.62 o 
   3  -1   9      109.60      111.51      5.38 o 
   4  -1   9      148.95      137.99      4.74 o 
   5  -1   9      131.45      133.76      4.76 o 
   6  -1   9      301.14      296.33      7.59 o 
   7  -1   9      171.10      163.85      5.71 o 
   8  -1   9       16.22       22.27      3.42 o 
   9  -1   9        0.03        0.00      2.22 o 
 -10   0   9       30.34       22.12      2.57 o 
  -9   0   9        4.39        0.29      1.43 o 
  -8   0   9       87.40       88.08      3.88 o 
  -7   0   9       76.46       86.01      2.86 o 
  -6   0   9      207.77      222.82      5.45 o 
  -5   0   9      156.34      132.63      3.90 o 
  -4   0   9      300.86      326.76      5.03 o 
  -3   0   9       10.00       17.19      1.23 o 
  -2   0   9      747.64      780.20      9.81 o 
  -1   0   9       61.98       42.18      2.26 o 
   0   0   9     1515.51     1585.56     22.01 o 
   1   0   9       21.56       19.42      2.73 o 
   2   0   9       79.88       89.50      4.77 o 
   3   0   9        0.02        0.00      1.39 o 
   4   0   9        1.14        0.41      1.18 o 
   5   0   9       18.95       17.59      2.20 o 
   6   0   9        3.60        0.23      1.22 o 
   7   0   9       92.26      101.68      5.81 o 
   8   0   9      121.90      119.15      7.05 o 
   9   0   9      102.72       97.23      8.14 o 
 -10   1   9        7.54        2.69      1.57 o 
  -9   1   9       46.14       35.64      4.72 o 
  -8   1   9       14.95       20.01      1.67 o 
  -7   1   9        0.60        1.57      1.95 o 
  -6   1   9        0.13        0.00      1.41 o 
  -5   1   9       13.62       15.18      1.37 o 
  -4   1   9       30.63       37.49      1.68 o 
  -3   1   9      117.97      104.16      2.75 o 
  -2   1   9       21.24       23.90      1.23 o 
  -1   1   9        3.02        3.42      1.10 o 
   0   1   9        8.08        4.64      1.44 o 
   1   1   9     1659.85     1753.70     24.24 o 
   2   1   9       69.26       75.73      4.80 o 
   3   1   9        1.35        0.00      1.46 o 
   4   1   9       64.55       54.73      4.31 o 
   5   1   9      127.43      123.72      4.78 o 
   6   1   9      277.12      262.76      7.40 o 
   7   1   9       16.81       13.03      4.94 o 
   8   1   9       35.61       42.97     10.52 o 
   9   1   9       29.88       29.35      5.21 o 
  -9   2   9       62.38       60.71      4.44 o 
  -8   2   9       10.04        9.56      1.41 o 
  -7   2   9       20.84       24.88      1.73 o 
  -6   2   9      102.75      117.20      3.27 o 
  -5   2   9        9.94       11.09      2.79 o 
  -4   2   9      323.93      385.96     10.65 o 
  -3   2   9       50.95       54.62      2.14 o 
  -2   2   9      513.19      559.70      8.05 o 
  -1   2   9       54.66       66.36      2.86 o 
   0   2   9      171.23      163.05      6.99 o 
   1   2   9      130.55      116.63      5.71 o 
   2   2   9        1.30        0.00      1.00 o 
   3   2   9        5.59        6.06      2.20 o 
   4   2   9      107.89       97.64      4.23 o 
   5   2   9       20.54       19.35      3.33 o 
   6   2   9        6.08        2.64      2.18 o 
   7   2   9        9.40       11.42      6.29 o 
   8   2   9       41.59       44.43      4.83 o 
  -9   3   9        0.01        0.78      1.79 o 
  -8   3   9       13.53       18.13      2.81 o 
  -7   3   9       33.12       29.39      2.19 o 
  -6   3   9       11.94       11.73      1.53 o 
  -5   3   9       17.84       15.58      3.07 o 
  -4   3   9       53.39       45.63      2.16 o 
  -3   3   9        0.03        0.00      0.73 o 
  -2   3   9       12.48       15.47      1.36 o 
  -1   3   9       55.07       50.78      2.01 o 
   0   3   9      100.67       98.00      3.91 o 
   1   3   9      396.42      424.20     13.84 o 
   2   3   9        1.15        0.22      1.08 o 
   3   3   9      430.59      463.38      9.29 o 
   4   3   9      315.78      286.46      7.60 o 
   5   3   9      186.08      191.45      6.27 o 
   6   3   9      147.59      163.98      6.58 o 
   7   3   9        1.76        3.40      2.56 o 
   8   3   9        0.32        0.00      2.05 o 
  -9   4   9        6.19        6.98      3.19 o 
  -8   4   9       52.71       51.56      4.15 o 
  -7   4   9       18.34       13.29      2.59 o 
  -6   4   9      108.67      113.27      3.61 o 
  -5   4   9       25.35       20.69      3.15 o 
  -4   4   9      184.76      220.64      5.93 o 
  -3   4   9        4.21        4.89      1.27 o 
  -2   4   9       21.48       21.04      1.79 o 
  -1   4   9       53.72       62.72      2.63 o 
   0   4   9        0.25        0.00      0.57 o 
   1   4   9      104.47       90.30      6.53 o 
   2   4   9       84.77       99.90      3.95 o 
   3   4   9      133.26      131.27      7.86 o 
   4   4   9      573.16      596.42     16.83 o 
   5   4   9        0.01        1.15      1.63 o 
   6   4   9       30.20       55.59      3.94 o 
   7   4   9        3.06        0.00      2.41 o 
  -8   5   9       22.93       12.15      2.72 o 
  -7   5   9       46.02       52.14     11.43 o 
  -6   5   9       38.24       38.51      5.45 o 
  -5   5   9        2.80        4.78      1.41 o 
  -4   5   9       58.13       52.21      2.93 o 
  -3   5   9       14.73       11.77      2.26 o 
  -2   5   9       42.90       40.71      6.04 o 
  -1   5   9        6.27        6.22      1.32 o 
   0   5   9       39.89       35.09      2.92 o 
   1   5   9      124.26      113.59      5.19 o 
   2   5   9        0.04        0.00      1.77 o 
   3   5   9       10.88       17.12      4.21 o 
   4   5   9       25.53       15.69      2.67 o 
   5   5   9        0.97        2.23      1.32 o 
   6   5   9      174.77      194.71      5.44 o 
  -7   6   9        0.03        0.00      1.87 o 
  -6   6   9       10.99        5.41      2.79 o 
  -5   6   9       26.68       26.10      3.53 o 
  -4   6   9      112.19      114.77      4.28 o 
  -3   6   9       25.72       17.89      1.93 o 
  -2   6   9        6.40        4.23      2.18 o 
  -1   6   9       26.10       22.96      2.14 o 
   0   6   9        0.20        0.00      1.05 o 
   1   6   9        3.79        4.97      1.85 o 
   2   6   9        0.29        0.00      2.66 o 
   3   6   9        0.21        3.14      1.67 o 
   4   6   9        0.99        1.18      1.73 o 
   5   6   9       48.74       49.42     10.05 o 
  -5   7   9       16.75       13.35      3.67 o 
  -4   7   9        0.42        0.00      1.29 o 
  -3   7   9       59.88       64.83      3.17 o 
  -2   7   9       80.71       79.37      4.51 o 
  -1   7   9        9.61       10.30      2.19 o 
   0   7   9       12.51       15.00      2.00 o 
   1   7   9      123.59      130.25      7.64 o 
   2   7   9       35.35       35.23      3.58 o 
   3   7   9       49.03       59.33      4.58 o 
  -2   8   9       22.91       21.14      3.66 o 
  -1   8   9       29.90       27.96      2.48 o 
  -1 -11  10        2.90        1.77      3.47 o 
   0 -11  10        7.35        3.73      4.33 o 
   1 -11  10        0.26        0.43      3.67 o 
   2 -11  10        3.88        8.17      4.67 o 
   3 -11  10        0.86        6.15      4.27 o 
  -4 -10  10       16.72       21.92      5.87 o 
  -3 -10  10        2.94        0.48      4.07 o 
  -2 -10  10        4.98        6.75      3.70 o 
  -1 -10  10        0.06        3.67      3.90 o 
   0 -10  10       68.01       79.47      8.88 o 
   1 -10  10       37.08       23.55      6.01 o 
   2 -10  10        1.75        2.85      3.67 o 
   3 -10  10        0.09        0.00      3.50 o 
   4 -10  10        3.96        7.23      4.01 o 
   5 -10  10       29.95       47.62      5.62 o 
  -5  -9  10       14.58        8.56      1.85 o 
  -4  -9  10       50.86       26.21      3.68 o 
  -3  -9  10       23.67       15.97      3.02 o 
  -2  -9  10      125.88      120.98      6.15 o 
  -1  -9  10      114.82      124.20      6.14 o 
   0  -9  10       13.68       10.39      4.01 o 
   1  -9  10        1.54        2.70      3.47 o 
   2  -9  10        3.04        0.00      2.65 o 
   3  -9  10       12.56       11.45      4.38 o 
   4  -9  10        1.52        4.19      4.01 o 
   5  -9  10       55.42       57.51      7.19 o 
   6  -9  10       20.23       15.69      4.01 o 
  -6  -8  10        5.22        5.04      1.67 o 
  -5  -8  10       26.38       24.22      2.36 o 
  -4  -8  10        4.55        7.06      1.55 o 
  -3  -8  10        0.03        0.27      3.25 o 
  -2  -8  10       27.05       40.34      3.88 o 
  -1  -8  10       29.49       29.19      5.54 o 
   0  -8  10        5.11       18.23      2.93 o 
   1  -8  10      117.92      163.06      6.75 o 
   2  -8  10        1.58        0.73      1.79 o 
   3  -8  10       24.33       25.35      3.28 o 
   4  -8  10       12.36        6.79      2.88 o 
   5  -8  10       86.23       67.51      5.67 o 
   6  -8  10       69.21       78.64      9.25 o 
  -7  -7  10       81.87       83.69      5.53 o 
  -6  -7  10        6.36        3.01      1.43 o 
  -5  -7  10       19.42       20.71      2.27 o 
  -4  -7  10        1.12        0.57      1.06 o 
  -3  -7  10        4.23        3.61      1.97 o 
  -2  -7  10      196.20      169.83     13.87 o 
  -1  -7  10        4.32       12.34      5.13 o 
   0  -7  10        1.57        0.00      1.68 o 
   1  -7  10      218.25      227.92      7.97 o 
   2  -7  10      166.76      177.98      6.17 o 
   3  -7  10        0.00        0.22      1.52 o 
   4  -7  10       29.81       20.03      2.62 o 
   5  -7  10       36.40       24.16      3.41 o 
   6  -7  10      176.24      162.67      7.54 o 
   7  -7  10       10.80       10.53      3.13 o 
  -8  -6  10       26.07       32.90      3.21 o 
  -7  -6  10       18.06       14.53      3.18 o 
  -6  -6  10       27.39       41.79      2.80 o 
  -5  -6  10       28.95       24.89      2.19 o 
  -4  -6  10       69.39       80.16      3.32 o 
  -3  -6  10       15.11       13.45      2.52 o 
  -2  -6  10       93.49       90.45      4.95 o 
  -1  -6  10       15.15       24.03      2.97 o 
   0  -6  10      193.23      185.46      6.97 o 
   1  -6  10      364.44      316.47      9.39 o 
   2  -6  10      546.67      612.32     12.36 o 
   3  -6  10       93.83      103.03      4.66 o 
   4  -6  10      207.57      173.15      7.34 o 
   5  -6  10       85.26      106.77      6.46 o 
   6  -6  10       30.54       46.56      4.53 o 
   7  -6  10       10.47        7.94      3.03 o 
   8  -6  10        9.02        3.08      2.05 o 
  -8  -5  10       74.01       71.96      5.58 o 
  -7  -5  10       96.48       94.00      4.83 o 
  -6  -5  10        1.11        0.04      1.12 o 
  -5  -5  10       73.55       79.96      3.33 o 
  -4  -5  10        3.17        0.37      1.03 o 
  -3  -5  10       75.19       84.60      3.21 o 
  -2  -5  10       79.04       64.61      4.90 o 
  -1  -5  10        5.67        6.65      1.83 o 
   0  -5  10      244.19      256.22      6.98 o 
   1  -5  10       93.28       84.77      4.09 o 
   2  -5  10     1008.16     1077.40     22.61 o 
   3  -5  10     1229.20     1253.51     25.51 o 
   4  -5  10      318.03      339.18     11.52 o 
   5  -5  10       64.61       69.34      4.95 o 
   6  -5  10      366.81      394.33     12.03 o 
   7  -5  10       26.43       32.21      3.00 o 
   8  -5  10        2.61        5.79      2.27 o 
   9  -5  10       36.17       21.51      3.30 o 
  -9  -4  10        5.66        2.47      1.36 o 
  -8  -4  10       12.91        8.88      1.41 o 
  -7  -4  10        0.06        0.91      0.89 o 
  -6  -4  10       31.62       28.38      2.28 o 
  -5  -4  10       20.30       29.53      2.02 o 
  -4  -4  10        5.18        2.37      1.05 o 
  -3  -4  10       23.25       27.25      1.86 o 
  -2  -4  10      355.79      351.47      8.30 o 
  -1  -4  10       18.09       17.71      2.26 o 
   0  -4  10      808.49      832.87     14.69 o 
   1  -4  10      270.06      279.85      9.18 o 
   2  -4  10      418.51      490.01     13.00 o 
   3  -4  10      783.83      866.17     19.33 o 
   4  -4  10        9.26       11.29      4.34 o 
   5  -4  10       14.57        4.97      2.18 o 
   6  -4  10       53.16       53.90      3.68 o 
   7  -4  10       15.86        7.25      1.88 o 
   8  -4  10       33.45       45.57      6.93 o 
   9  -4  10       25.23       21.99      3.34 o 
  -9  -3  10       11.74       11.92      1.65 o 
  -8  -3  10       57.73       53.64      2.52 o 
  -7  -3  10       81.03       83.75      5.15 o 
  -6  -3  10        1.99        0.97      0.81 o 
  -5  -3  10        0.98        0.94      0.87 o 
  -4  -3  10      205.09      226.43      5.00 o 
  -3  -3  10      117.02      116.96      3.35 o 
  -2  -3  10      127.39      106.53      4.28 o 
  -1  -3  10       99.69      101.09      4.09 o 
   0  -3  10       50.94       61.44      8.33 o 
   1  -3  10       30.99       26.09      3.20 o 
   2  -3  10       48.95       51.22      4.06 o 
   3  -3  10       10.38       11.76      2.55 o 
   4  -3  10       36.40       31.75      6.15 o 
   5  -3  10      154.22      163.31      9.27 o 
   6  -3  10      180.17      228.30      6.74 o 
   7  -3  10        0.91        1.09      1.39 o 
   8  -3  10       13.86        8.01      2.44 o 
   9  -3  10       35.59       21.52      3.45 o 
  -9  -2  10        2.87        9.47      1.52 o 
  -8  -2  10        0.02        0.00      0.87 o 
  -7  -2  10        1.58        9.07      1.30 o 
  -6  -2  10        2.51        0.01      0.77 o 
  -5  -2  10       68.10       68.71      2.15 o 
  -4  -2  10      156.60      174.14      5.56 o 
  -3  -2  10        5.23        6.97      1.20 o 
  -2  -2  10      506.98      545.75      8.45 o 
  -1  -2  10        3.93        2.83      1.67 o 
   0  -2  10      357.73      374.42     20.49 o 
   1  -2  10      115.95      102.86      5.36 o 
   2  -2  10      224.49      231.81     10.08 o 
   3  -2  10      936.12      945.08     20.54 o 
   4  -2  10      149.05      146.85     10.90 o 
   5  -2  10       14.99       17.50      2.54 o 
   6  -2  10       31.17       23.57      2.62 o 
   7  -2  10       26.32       36.32      3.18 o 
   8  -2  10       25.34       21.51      3.10 o 
   9  -2  10       45.34       38.47      4.15 o 
  -9  -1  10       33.83       20.10      3.02 o 
  -8  -1  10        9.20       10.11      1.43 o 
  -7  -1  10      111.32      109.28      3.81 o 
  -6  -1  10       54.19       54.89      2.26 o 
  -5  -1  10      129.21      124.76      6.17 o 
  -4  -1  10       54.64       50.87      1.78 o 
  -3  -1  10       35.97       30.50      1.87 o 
  -2  -1  10      416.42      401.50      8.30 o 
  -1  -1  10      268.06      277.79      6.16 o 
   0  -1  10      116.51       97.10      5.14 o 
   1  -1  10      120.07      139.37      6.20 o 
   2  -1  10       25.20       31.74      3.42 o 
   3  -1  10      193.57      196.63      7.76 o 
   4  -1  10      330.96      323.34     10.28 o 
   5  -1  10       41.53       51.39      3.34 o 
   6  -1  10       51.86       53.75      3.54 o 
   7  -1  10        2.68        7.72      1.98 o 
   8  -1  10       10.77        5.73      2.03 o 
   9  -1  10        3.22        4.21      5.62 o 
  -9   0  10        6.45       10.80      1.97 o 
  -8   0  10        1.21        0.71      1.08 o 
  -7   0  10        0.04        0.00      0.90 o 
  -6   0  10        0.32        0.00      0.82 o 
  -5   0  10        7.27        6.77      1.08 o 
  -4   0  10        1.98        3.39      0.83 o 
  -3   0  10      110.68       93.47      3.40 o 
  -2   0  10      186.41      206.17      5.19 o 
  -1   0  10       92.65       92.63      5.05 o 
   0   0  10      572.16      675.33     11.45 o 
   1   0  10       15.42       15.03      2.70 o 
   2   0  10      547.20      542.71     24.09 o 
   3   0  10      596.68      592.47     14.93 o 
   4   0  10      159.45      149.33      6.83 o 
   5   0  10       75.22       78.91      4.05 o 
   6   0  10       26.73       12.52      2.16 o 
   7   0  10       54.70       52.62      3.75 o 
   8   0  10       66.33       65.58      6.06 o 
  -9   1  10        9.99        3.79      1.73 o 
  -8   1  10        4.39        9.68      1.41 o 
  -7   1  10      107.84      104.51      3.21 o 
  -6   1  10       15.75       17.59      1.79 o 
  -5   1  10      226.95      208.75      9.65 o 
  -4   1  10      126.31      121.85      2.95 o 
  -3   1  10      352.26      351.59      5.83 o 
  -2   1  10      463.14      477.89      8.96 o 
  -1   1  10      195.74      217.75      5.47 o 
   0   1  10      459.72      478.85     11.96 o 
   1   1  10      121.21      125.89      5.98 o 
   2   1  10        3.72        3.14      2.36 o 
   3   1  10       17.85       10.46      2.47 o 
   4   1  10       89.64       69.17      5.02 o 
   5   1  10       55.34       49.76      3.90 o 
   6   1  10        2.98        0.00      1.35 o 
   7   1  10       16.60       35.79      4.52 o 
   8   1  10       47.65       45.33      3.95 o 
  -9   2  10       13.96       13.49      2.74 o 
  -8   2  10        0.05        0.00      0.96 o 
  -7   2  10       34.94       29.49      3.10 o 
  -6   2  10        0.03        1.37      1.00 o 
  -5   2  10       13.36       10.46      1.34 o 
  -4   2  10        0.73        3.95      1.29 o 
  -3   2  10       72.82       69.52      4.51 o 
  -2   2  10       13.92       16.92      1.89 o 
  -1   2  10       86.90       95.61      3.65 o 
   0   2  10        4.98        4.79      1.91 o 
   1   2  10       95.97      112.09      3.96 o 
   2   2  10      863.66      852.55     19.38 o 
   3   2  10      273.32      257.76      9.27 o 
   4   2  10       79.82      106.29      6.17 o 
   5   2  10       27.55       38.52      3.23 o 
   6   2  10        5.53        6.75      1.93 o 
   7   2  10       80.91       80.53      6.57 o 
  -8   3  10      164.73      135.03      6.23 o 
  -7   3  10       12.36        8.96      1.54 o 
  -6   3  10       18.92       25.37      2.03 o 
  -5   3  10      112.72       81.58      3.50 o 
  -4   3  10       63.15       61.70      3.22 o 
  -3   3  10      130.02      111.09      5.07 o 
  -2   3  10       78.57       94.00      2.80 o 
  -1   3  10        0.25        1.42      1.04 o 
   0   3  10       31.32       26.95      2.82 o 
   1   3  10        0.02        0.00      1.11 o 
   2   3  10       91.48       99.43      4.04 o 
   3   3  10       92.59      107.57      4.26 o 
   4   3  10       30.90       36.80      4.22 o 
   5   3  10       28.59       34.72      3.92 o 
   6   3  10       57.46       61.95      4.19 o 
   7   3  10       31.68       35.76      3.64 o 
  -8   4  10       83.11       65.13     10.24 o 
  -7   4  10      252.59      203.65      9.30 o 
  -6   4  10        6.83        3.31      1.62 o 
  -5   4  10        0.47        0.00      1.13 o 
  -4   4  10        1.56        0.56      1.48 o 
  -3   4  10       10.00       13.24      2.26 o 
  -2   4  10       36.47       41.14      3.33 o 
  -1   4  10        6.32        3.71      1.13 o 
   0   4  10        0.05        1.92      1.43 o 
   1   4  10       22.03       24.77      4.97 o 
   2   4  10       12.85       19.54      2.22 o 
   3   4  10      819.18      837.91     17.02 o 
   4   4  10      133.03      149.19      5.32 o 
   5   4  10        1.86        7.92      2.82 o 
   6   4  10       27.48       30.40      4.65 o 
  -7   5  10       38.83       28.81      4.50 o 
  -6   5  10       95.31       81.97      4.41 o 
  -5   5  10        2.75        2.93      1.81 o 
  -4   5  10       31.19       29.88      2.43 o 
  -3   5  10        0.06        0.83      1.18 o 
  -2   5  10       70.26       66.29      5.53 o 
  -1   5  10        2.80        2.22      1.13 o 
   0   5  10       55.31       55.42      3.86 o 
   1   5  10      128.60      130.17      5.84 o 
   2   5  10       88.93       64.91      4.40 o 
   3   5  10        5.46        1.05      1.66 o 
   4   5  10       34.62       42.62      6.83 o 
   5   5  10       40.24       36.52      3.82 o 
  -5   6  10        0.83        0.00      1.61 o 
  -4   6  10        1.80        0.28      1.28 o 
  -3   6  10        8.20        9.30      1.98 o 
  -2   6  10       22.49       28.01      3.63 o 
  -1   6  10        5.23        8.11      1.65 o 
   0   6  10        2.80        7.14      3.46 o 
   1   6  10       13.06       17.55      2.78 o 
   2   6  10       32.09       28.78      3.40 o 
   3   6  10       76.29       90.93      6.31 o 
  -3   7  10        9.07        8.12      2.04 o 
  -2   7  10       36.53       28.17      2.45 o 
  -1   7  10        2.26        0.00      1.30 o 
   0   7  10       10.65       15.28      2.78 o 
  -3 -10  11        2.40        0.00      3.64 o 
  -2 -10  11        2.72        0.09      3.30 o 
  -1 -10  11        0.44        0.00      2.79 o 
   0 -10  11        0.51        5.24      4.33 o 
   1 -10  11        3.86        1.08      3.62 o 
   2 -10  11       32.63       45.73      7.49 o 
   3 -10  11       22.20       17.40      5.64 o 
   4 -10  11        2.87        9.51      3.64 o 
  -4  -9  11        0.31        0.59      3.12 o 
  -3  -9  11       80.40       71.97      7.43 o 
  -2  -9  11       13.93       17.90      3.13 o 
  -1  -9  11        0.00        0.24      3.86 o 
   0  -9  11       67.18       76.80     12.30 o 
   1  -9  11       40.64       29.98      6.15 o 
   2  -9  11      106.00       80.04      8.57 o 
   3  -9  11        1.17        6.07      3.11 o 
   4  -9  11        0.77        0.00      2.46 o 
   5  -9  11        1.41        0.00      2.59 o 
   6  -9  11        6.34        0.00      4.13 o 
  -6  -8  11        4.99        9.07      1.96 o 
  -5  -8  11       54.92       60.02      3.62 o 
  -4  -8  11       34.60       31.76      4.77 o 
  -3  -8  11       64.83       53.94      4.41 o 
  -2  -8  11       41.17       45.80      4.12 o 
  -1  -8  11        1.44        1.74      1.95 o 
   0  -8  11       54.12       53.90      4.38 o 
   1  -8  11        1.03        0.50      1.83 o 
   2  -8  11       20.56       26.63      3.11 o 
   3  -8  11       45.44       50.59      5.28 o 
   4  -8  11        0.01        0.00      1.96 o 
   5  -8  11        1.29        0.00      2.99 o 
   6  -8  11       23.88       34.96      7.49 o 
   7  -8  11      119.91      143.84     12.27 o 
  -6  -7  11        3.58        0.32      1.59 o 
  -5  -7  11        5.17        8.33      1.67 o 
  -4  -7  11        1.50        0.00      1.87 o 
  -3  -7  11      204.47      179.52      7.47 o 
  -2  -7  11       21.86       10.67      2.53 o 
  -1  -7  11       81.68       72.75      5.59 o 
   0  -7  11        4.60        5.73      1.97 o 
   1  -7  11       91.83      100.07      4.84 o 
   2  -7  11      260.28      246.95      7.54 o 
   3  -7  11       53.43       50.90      6.98 o 
   4  -7  11        8.50        4.36      2.73 o 
   5  -7  11        4.75        8.39      2.85 o 
   6  -7  11       34.64       25.40      3.96 o 
   7  -7  11        1.28        8.35      5.08 o 
  -7  -6  11        7.23        3.75      1.70 o 
  -6  -6  11        0.12        0.00      1.04 o 
  -5  -6  11       59.73       63.61      3.22 o 
  -4  -6  11       31.96       16.60      3.38 o 
  -3  -6  11       69.12       70.10      4.72 o 
  -2  -6  11        8.12        5.46      1.89 o 
  -1  -6  11       18.07       16.99      2.57 o 
   0  -6  11       48.07       50.34      4.15 o 
   1  -6  11      203.44      200.33      7.00 o 
   2  -6  11        0.90        0.42      1.71 o 
   3  -6  11        7.73        4.83      2.34 o 
   4  -6  11       48.38       43.00      4.41 o 
   5  -6  11       15.31       17.39      3.23 o 
   6  -6  11        5.83        4.23      2.85 o 
   7  -6  11      112.78      148.29      7.62 o 
   8  -6  11      139.65      206.71     12.13 o 
  -8  -5  11      280.36      287.93      8.73 o 
  -7  -5  11       39.79       40.55      2.91 o 
  -6  -5  11       24.12       16.79      2.27 o 
  -5  -5  11        3.13        1.44      1.14 o 
  -4  -5  11       13.83       20.03      1.84 o 
  -3  -5  11      221.64      224.75      6.85 o 
  -2  -5  11      107.42       83.70      4.35 o 
  -1  -5  11      257.56      271.15      7.60 o 
   0  -5  11      121.32      106.17      4.69 o 
   1  -5  11        0.34        1.07      1.63 o 
   2  -5  11       33.49       32.02      3.81 o 
   3  -5  11      504.44      483.21     13.56 o 
   4  -5  11      102.77      120.80      6.52 o 
   5  -5  11       10.39       18.51      3.38 o 
   6  -5  11        6.24        2.82      2.43 o 
   7  -5  11        0.57        1.45      2.56 o 
   8  -5  11        1.36        1.81      2.14 o 
  -8  -4  11        2.42        0.02      1.82 o 
  -7  -4  11      113.41      140.06      4.79 o 
  -6  -4  11      149.21      142.77      4.64 o 
  -5  -4  11       47.66       59.57      2.87 o 
  -4  -4  11        5.55        3.66      1.18 o 
  -3  -4  11        0.40        0.00      0.89 o 
  -2  -4  11       17.44       18.71      2.45 o 
  -1  -4  11        7.07       14.98      2.42 o 
   0  -4  11      405.70      374.30     11.34 o 
   1  -4  11        7.08        2.02      1.92 o 
   2  -4  11      489.50      508.50     21.07 o 
   3  -4  11        0.32        0.70      2.02 o 
   4  -4  11        0.57        1.11      1.81 o 
   5  -4  11        2.02        6.63      2.54 o 
   6  -4  11       85.31       63.10      5.17 o 
   7  -4  11      146.38      140.18      5.66 o 
   8  -4  11       81.73       97.44      5.04 o 
  -8  -3  11       20.54       22.12      1.84 o 
  -7  -3  11       45.22       57.49      5.05 o 
  -6  -3  11        7.34       13.36      1.80 o 
  -5  -3  11        0.51        0.30      0.96 o 
  -4  -3  11        2.49        6.03      1.33 o 
  -3  -3  11      273.44      290.26      6.38 o 
  -2  -3  11       56.76       53.77      3.37 o 
  -1  -3  11      316.16      288.90     14.22 o 
   0  -3  11      418.58      359.02     10.97 o 
   1  -3  11        0.70        0.00      2.41 o 
   2  -3  11      303.58      302.82     16.78 o 
   3  -3  11       71.98       72.75      6.32 o 
   4  -3  11      335.81      347.01     11.22 o 
   5  -3  11      146.14      140.99      7.00 o 
   6  -3  11        3.63        1.09      2.34 o 
   7  -3  11       39.90       40.81      3.51 o 
   8  -3  11        8.45        8.85      2.18 o 
  -8  -2  11        5.72        5.90      1.33 o 
  -7  -2  11       22.17       29.67      2.34 o 
  -6  -2  11      178.21      172.64      3.95 o 
  -5  -2  11       65.45       79.61      3.30 o 
  -4  -2  11        3.28        2.29      1.06 o 
  -3  -2  11       45.31       41.26      2.25 o 
  -2  -2  11        0.28        0.74      1.03 o 
  -1  -2  11       59.96       60.30      4.54 o 
   0  -2  11      220.61      205.16      8.56 o 
   1  -2  11      120.09      129.89      6.62 o 
   2  -2  11       17.02       18.08      3.01 o 
   3  -2  11       18.44       16.75      2.96 o 
   4  -2  11       18.54       17.41      5.32 o 
   5  -2  11      166.65      166.03      7.62 o 
   6  -2  11      379.76      324.49      8.63 o 
   7  -2  11       64.60       59.86      4.01 o 
   8  -2  11       37.51       26.78      3.20 o 
  -8  -1  11        7.02        7.09      1.35 o 
  -7  -1  11        2.39        6.43      1.29 o 
  -6  -1  11       50.62       60.43      2.38 o 
  -5  -1  11        1.40        1.61      0.81 o 
  -4  -1  11        2.27        5.74      1.23 o 
  -3  -1  11       34.09       33.92      4.04 o 
  -2  -1  11        4.98        7.06      1.38 o 
  -1  -1  11      131.86      118.50      4.19 o 
   0  -1  11      513.52      491.82     13.26 o 
   1  -1  11       14.65        9.24      2.52 o 
   2  -1  11      376.92      409.85     19.55 o 
   3  -1  11        5.98       14.60      2.92 o 
   4  -1  11      112.35      116.58      6.22 o 
   5  -1  11      456.59      421.82     12.94 o 
   6  -1  11       11.64        9.22      2.06 o 
   7  -1  11        0.01        0.00      1.55 o 
   8  -1  11       81.67       89.22      5.00 o 
  -8   0  11       30.13       35.18      2.20 o 
  -7   0  11        0.02        2.45      1.12 o 
  -6   0  11      100.75      136.77      5.74 o 
  -5   0  11       73.89       93.99      4.08 o 
  -4   0  11       30.14       32.39      2.08 o 
  -3   0  11       69.72       87.29      3.48 o 
  -2   0  11       50.83       50.72      4.96 o 
  -1   0  11      109.92      138.81      5.55 o 
   0   0  11       19.42       19.55      3.12 o 
   1   0  11       15.22       25.77      3.44 o 
   2   0  11       36.01       49.49     10.22 o 
   3   0  11        9.31       13.24      7.22 o 
   4   0  11        0.47        0.68      1.71 o 
   5   0  11        3.57        0.37      1.95 o 
   6   0  11        3.64        6.39      2.02 o 
   7   0  11      141.70      151.38      6.09 o 
  -8   1  11       23.36       30.75      2.12 o 
  -7   1  11        1.08        2.34      1.09 o 
  -6   1  11        5.85        5.14      1.21 o 
  -5   1  11       30.99       27.19      1.75 o 
  -4   1  11        0.19        0.25      0.74 o 
  -3   1  11        0.06        0.00      0.97 o 
  -2   1  11      121.38      116.02      4.03 o 
  -1   1  11      566.87      548.80     13.78 o 
   0   1  11      126.35      139.95      4.52 o 
   1   1  11       81.63       78.14      6.95 o 
   2   1  11       84.42       90.26      5.74 o 
   3   1  11       27.93       27.92      3.66 o 
   4   1  11      130.39      126.06      9.71 o 
   5   1  11      158.34      172.16      8.18 o 
   6   1  11       59.54       49.24      3.86 o 
   7   1  11       11.48       11.05      2.50 o 
  -8   2  11       23.31       26.89      2.23 o 
  -7   2  11       28.15       26.42      2.21 o 
  -6   2  11       47.82       50.44      3.20 o 
  -5   2  11       28.12       25.11      3.40 o 
  -4   2  11       39.03       40.69      2.50 o 
  -3   2  11       12.98       15.87      1.39 o 
  -2   2  11        0.24        0.31      1.05 o 
  -1   2  11      428.10      438.50     11.82 o 
   0   2  11       30.37       22.25      2.19 o 
   1   2  11        0.18        1.03      1.26 o 
   2   2  11       14.55        3.85      2.36 o 
   3   2  11        3.48        3.02      2.19 o 
   4   2  11        5.86        7.99      2.71 o 
   5   2  11        4.94        1.96      2.18 o 
   6   2  11       23.85       25.92      3.13 o 
  -7   3  11       23.44       21.75      2.05 o 
  -6   3  11       12.79       16.28      2.03 o 
  -5   3  11        0.00        0.00      1.35 o 
  -4   3  11       11.57        8.50      1.56 o 
  -3   3  11        0.12        1.50      1.19 o 
  -2   3  11        0.40        2.48      1.18 o 
  -1   3  11       63.69       67.76      3.32 o 
   0   3  11      156.91      158.43      5.09 o 
   1   3  11        5.04        6.21      2.20 o 
   2   3  11       10.99       13.40      2.25 o 
   3   3  11        1.34        0.00      3.90 o 
   4   3  11       36.00       51.39      5.06 o 
   5   3  11      110.69      126.68      7.44 o 
   6   3  11       18.47       18.98      3.91 o 
  -6   4  11       26.52       20.06      2.21 o 
  -5   4  11        0.90        0.48      1.25 o 
  -4   4  11       12.68       20.07      3.42 o 
  -3   4  11       23.14       20.91      4.31 o 
  -2   4  11        0.01        5.58      4.84 o 
  -1   4  11       78.97       72.21      4.24 o 
   0   4  11        0.07        1.55      2.75 o 
   1   4  11       11.15       10.70      2.59 o 
   2   4  11      211.64      216.37     16.81 o 
   3   4  11        4.50        8.54      1.94 o 
   4   4  11        4.85        7.12      1.78 o 
  -5   5  11        1.16        0.00      1.31 o 
  -4   5  11        6.74        5.55      1.57 o 
  -3   5  11        5.76        4.08      1.40 o 
  -2   5  11        0.01        1.43      1.56 o 
  -1   5  11       33.93       38.93      3.47 o 
   0   5  11       56.67       63.08      4.25 o 
   1   5  11        7.23        9.01      2.45 o 
   2   5  11        3.97        4.60      2.02 o 
   3   5  11       14.35       13.09      4.34 o 
  -3   6  11       20.20       22.73      2.31 o 
  -2   6  11        3.90        1.61      1.41 o 
  -1   6  11       11.74       12.04      2.53 o 
   0   6  11        0.17        0.00      1.56 o 
   0 -10  12        4.57        5.50      4.16 o 
   1 -10  12        1.44        0.00      3.33 o 
   2 -10  12        0.01        2.70      4.16 o 
  -3  -9  12       37.96       28.20      6.29 o 
  -2  -9  12        0.19        0.00      2.13 o 
  -1  -9  12        3.01        0.87      2.13 o 
   0  -9  12        0.02        0.00      2.16 o 
   1  -9  12        3.19        9.63      2.76 o 
   2  -9  12       21.27       35.65      5.08 o 
   3  -9  12       12.66        7.14      3.38 o 
   4  -9  12        1.19        0.00      4.30 o 
  -4  -8  12        3.32        4.65      2.45 o 
  -3  -8  12        2.57        0.00      1.91 o 
  -2  -8  12       49.46       41.01      4.24 o 
  -1  -8  12      131.96      110.85      6.18 o 
   0  -8  12        0.06        1.07      1.90 o 
   1  -8  12        0.42        0.17      1.74 o 
   2  -8  12        0.07        2.53      1.98 o 
   3  -8  12        4.96       10.52      2.98 o 
   4  -8  12       48.09       32.42      4.22 o 
   5  -8  12        2.67        1.11      4.13 o 
  -5  -7  12       32.97       26.48      2.89 o 
  -4  -7  12       25.61       24.16      3.14 o 
  -3  -7  12       15.94       16.32      2.76 o 
  -2  -7  12      123.11      111.97      5.30 o 
  -1  -7  12       16.33       30.28      3.25 o 
   0  -7  12       52.06       39.02      6.14 o 
   1  -7  12        1.29        0.23      1.74 o 
   2  -7  12        9.41        6.49      2.60 o 
   3  -7  12       10.62       22.04      7.80 o 
   4  -7  12      148.74      145.19     16.16 o 
   5  -7  12       27.40       25.61      4.12 o 
   6  -7  12        0.07        0.70      2.95 o 
  -6  -6  12        0.90        1.77      1.43 o 
  -5  -6  12        0.01        0.07      1.15 o 
  -4  -6  12        0.00        0.00      1.07 o 
  -3  -6  12       20.71       13.09      2.50 o 
  -2  -6  12        0.11        1.55      1.82 o 
  -1  -6  12      219.39      229.52      7.29 o 
   0  -6  12       72.61       60.90      4.21 o 
   1  -6  12      218.91      239.31      9.32 o 
   2  -6  12      111.93       92.49      7.23 o 
   3  -6  12      125.30      142.32     10.73 o 
   4  -6  12      165.79      152.99      7.76 o 
   5  -6  12        0.12        0.00      2.18 o 
   6  -6  12        0.58        3.12      2.61 o 
   7  -6  12       49.25       70.47     11.60 o 
  -7  -5  12        3.97       11.16      2.08 o 
  -6  -5  12       45.86       51.20      3.16 o 
  -5  -5  12        5.59        4.98      1.37 o 
  -4  -5  12       30.15       31.10      2.28 o 
  -3  -5  12       34.37       39.60      3.37 o 
  -2  -5  12       61.72       80.63      5.19 o 
  -1  -5  12        9.94        9.73      2.36 o 
   0  -5  12      381.91      369.10     11.74 o 
   1  -5  12      240.36      243.85     10.56 o 
   2  -5  12       93.19       88.66      5.89 o 
   3  -5  12       11.02       18.43      3.50 o 
   4  -5  12      145.44      136.12      7.18 o 
   5  -5  12       70.03       78.05      5.86 o 
   6  -5  12        0.28        1.44      3.17 o 
   7  -5  12       38.28       41.08      4.95 o 
  -7  -4  12        5.87        4.57      1.91 o 
  -6  -4  12        0.01        0.00      1.08 o 
  -5  -4  12        0.42        0.00      1.05 o 
  -4  -4  12       32.62       38.71      2.40 o 
  -3  -4  12       36.86       37.69      3.53 o 
  -2  -4  12       83.76      107.20      4.90 o 
  -1  -4  12      191.18      207.81      8.38 o 
   0  -4  12       50.96       44.77      4.45 o 
   1  -4  12      799.50      797.65     19.19 o 
   2  -4  12       20.76        8.80      3.59 o 
   3  -4  12        1.22        5.29      2.54 o 
   4  -4  12      187.73      204.05      8.69 o 
   5  -4  12        6.17        3.42      2.39 o 
   6  -4  12       47.67       56.11      5.25 o 
   7  -4  12       18.04       23.91      4.17 o 
  -7  -3  12        0.86        1.98      1.94 o 
  -6  -3  12       67.43       60.73      4.14 o 
  -5  -3  12        7.10        6.12      2.58 o 
  -4  -3  12       53.37       52.85      3.44 o 
  -3  -3  12      106.93      107.39      3.55 o 
  -2  -3  12        9.12        9.75      2.64 o 
  -1  -3  12        3.11        0.74      3.77 o 
   0  -3  12      228.50      269.41      9.72 o 
   1  -3  12       19.33        9.59      4.41 o 
   2  -3  12        4.46        1.11      2.03 o 
   3  -3  12      297.78      307.10     10.73 o 
   4  -3  12       19.24       24.67      3.66 o 
   5  -3  12       32.69       37.25      4.42 o 
   6  -3  12       18.97       17.17      6.39 o 
   7  -3  12        1.22        2.80      2.58 o 
  -8  -2  12        6.29        3.07      1.62 o 
  -7  -2  12       15.27        4.32      1.52 o 
  -6  -2  12      127.38      131.32      4.52 o 
  -5  -2  12        5.63        3.23      1.73 o 
  -4  -2  12      116.66      122.49      3.84 o 
  -3  -2  12        0.26        0.00      0.98 o 
  -2  -2  12       48.31       57.24      2.99 o 
  -1  -2  12      137.49      159.74      7.22 o 
   0  -2  12        1.11        0.00      2.14 o 
   1  -2  12      452.74      447.50     13.14 o 
   2  -2  12      258.13      242.96      9.31 o 
   3  -2  12       16.57       17.34      3.79 o 
   4  -2  12       26.25       26.31      3.82 o 
   5  -2  12       13.95       11.68      3.00 o 
   6  -2  12       45.47       47.93      4.99 o 
   7  -2  12       40.22       32.83      4.64 o 
  -8  -1  12       43.69       28.52      3.00 o 
  -7  -1  12       20.56       23.52      2.38 o 
  -6  -1  12       14.69       14.10      1.89 o 
  -5  -1  12       62.68       73.14      3.35 o 
  -4  -1  12      239.26      234.01      6.15 o 
  -3  -1  12      175.60      179.86      5.25 o 
  -2  -1  12       25.51       28.01      4.02 o 
  -1  -1  12       85.73      104.69     13.14 o 
   0  -1  12       12.30       14.98      3.17 o 
   1  -1  12      120.41      136.26      6.92 o 
   2  -1  12       44.17       56.82      4.92 o 
   3  -1  12        8.09        8.64      2.60 o 
   4  -1  12       71.12       75.12     10.31 o 
   5  -1  12        2.97        0.60      2.02 o 
   6  -1  12       22.83        9.76      4.44 o 
   7  -1  12        0.70        0.00      2.23 o 
  -7   0  12        0.15        2.17      1.12 o 
  -6   0  12       32.03       25.13      1.82 o 
  -5   0  12       32.54       27.34      2.63 o 
  -4   0  12        0.51        0.00      1.43 o 
  -3   0  12       13.77        7.18      1.62 o 
  -2   0  12        0.02        0.00      0.97 o 
  -1   0  12       14.10       14.45      1.92 o 
   0   0  12       19.53       19.17      3.25 o 
   1   0  12       92.41       93.72      5.92 o 
   2   0  12       61.03       50.66      4.70 o 
   3   0  12        9.48        9.59      2.72 o 
   4   0  12       45.28       38.33      4.43 o 
   5   0  12       29.66       30.44      4.14 o 
   6   0  12       81.92       68.76     10.78 o 
  -7   1  12        1.29        0.00      1.06 o 
  -6   1  12       57.10       64.13      2.86 o 
  -5   1  12        4.94        0.00      1.18 o 
  -4   1  12       60.41       50.83      3.17 o 
  -3   1  12      101.43      119.05      4.25 o 
  -2   1  12       58.72       49.42      6.53 o 
  -1   1  12      167.95      193.95      5.62 o 
   0   1  12       59.99       45.32      2.99 o 
   1   1  12       65.81       63.06      5.17 o 
   2   1  12        1.51        4.25      2.33 o 
   3   1  12        0.02        0.00      2.05 o 
   4   1  12       15.00       19.10      3.57 o 
   5   1  12       32.98       27.45      7.73 o 
   6   1  12        9.97       11.27      3.31 o 
  -7   2  12        0.72        0.00      1.20 o 
  -6   2  12        3.87        3.80      1.47 o 
  -5   2  12        6.49        6.47      1.61 o 
  -4   2  12        0.53        0.00      1.17 o 
  -3   2  12        0.63        0.03      2.12 o 
  -2   2  12        6.32       14.91      3.69 o 
  -1   2  12       12.53       10.73      1.88 o 
   0   2  12       42.81       49.37      4.07 o 
   1   2  12      155.14      177.33      6.85 o 
   2   2  12       25.34       27.48      4.04 o 
   3   2  12        0.00        0.00      2.13 o 
   4   2  12       34.23       28.35      4.18 o 
   5   2  12        5.87        2.60      3.33 o 
  -6   3  12       25.82       21.52      2.28 o 
  -5   3  12        8.82        4.13      1.47 o 
  -4   3  12       21.22       22.29      2.11 o 
  -3   3  12       67.54       68.93      4.11 o 
  -2   3  12       23.66       26.14      5.68 o 
  -1   3  12       91.95      101.85      5.06 o 
   0   3  12       38.75       37.67      2.93 o 
   1   3  12        7.77        8.76      1.91 o 
   2   3  12       85.76       99.18      4.62 o 
   3   3  12       11.86        6.61      2.99 o 
   4   3  12       42.35       39.27      8.63 o 
  -5   4  12        0.54        0.04      1.29 o 
  -4   4  12       14.13       13.43      1.91 o 
  -3   4  12        0.30        1.75      1.50 o 
  -2   4  12        0.39        3.48      2.24 o 
  -1   4  12        9.63       12.99      3.69 o 
   0   4  12        1.00        3.69      2.90 o 
   1   4  12      523.66      547.57     14.02 o 
   2   4  12        2.63        0.71      1.72 o 
   3   4  12        3.98        4.66      3.96 o 
  -2   5  12        2.42        0.94      1.74 o 
  -1   5  12        1.46        2.77      1.80 o 
   0   5  12       57.89       59.49      4.49 o 
  -1  -9  13        0.24        0.00      2.13 o 
   0  -9  13       57.14       61.42      4.70 o 
   1  -9  13       44.29       57.99      5.37 o 
   2  -9  13        3.80       12.39      4.38 o 
  -3  -8  13        0.81        1.06      2.02 o 
  -2  -8  13       14.69       22.22      3.31 o 
  -1  -8  13        9.35       16.12      2.88 o 
   0  -8  13        2.65        4.47      2.29 o 
   1  -8  13       10.60        8.05      2.45 o 
   2  -8  13        1.88        1.82      3.42 o 
   3  -8  13        0.39        2.99      2.69 o 
   4  -8  13        8.44       22.97      4.06 o 
  -4  -7  13       36.52       36.31      3.76 o 
  -3  -7  13        7.82        4.22      2.82 o 
  -2  -7  13       29.82       40.12      3.78 o 
  -1  -7  13       13.12       12.70      2.66 o 
   0  -7  13       45.68       58.85      4.34 o 
   1  -7  13       34.69       52.93      5.13 o 
   2  -7  13        0.28        0.00      2.22 o 
   3  -7  13        3.48        2.96      2.64 o 
   4  -7  13        5.71        0.72      5.20 o 
   5  -7  13        7.95       13.89      4.50 o 
  -5  -6  13       24.19       23.29      2.29 o 
  -4  -6  13        0.68        2.28      2.02 o 
  -3  -6  13        0.01        0.00      1.81 o 
  -2  -6  13        5.95        3.73      2.07 o 
  -1  -6  13      128.02      121.66      9.20 o 
   0  -6  13        0.01        3.64      2.44 o 
   1  -6  13        1.24        5.19      2.56 o 
   2  -6  13       11.91        5.82      2.85 o 
   3  -6  13        0.00        3.46      2.44 o 
   4  -6  13        5.88        9.12      2.92 o 
   5  -6  13      120.58      121.70      9.35 o 
  -6  -5  13       11.46        7.66      1.92 o 
  -5  -5  13        0.64        1.55      1.37 o 
  -4  -5  13       26.20       23.27      2.20 o 
  -3  -5  13        6.03        6.71      2.80 o 
  -2  -5  13       18.30       18.69      2.84 o 
  -1  -5  13        1.23        0.60      2.46 o 
   0  -5  13       30.80       28.64      4.19 o 
   1  -5  13      304.95      347.58     11.96 o 
   2  -5  13       35.61       42.94      4.64 o 
   3  -5  13       28.53       47.90      5.01 o 
   4  -5  13        1.69        3.17      3.27 o 
   5  -5  13       19.83       28.62      4.49 o 
   6  -5  13       88.41      101.92      8.98 o 
  -6  -4  13       28.42       24.32      2.46 o 
  -5  -4  13       10.76       14.54      2.09 o 
  -4  -4  13       49.06       44.40      2.69 o 
  -3  -4  13        3.70        6.36      2.08 o 
  -2  -4  13      135.42      119.76      6.82 o 
  -1  -4  13        3.73        3.40      2.39 o 
   0  -4  13      404.60      409.23     12.92 o 
   1  -4  13      401.92      386.51     12.64 o 
   2  -4  13      225.39      225.79      9.53 o 
   3  -4  13        0.48        1.52      2.92 o 
   4  -4  13       13.38       16.29      4.41 o 
   5  -4  13       53.01       56.12      5.46 o 
   6  -4  13       90.62       97.62     11.16 o 
  -6  -3  13       11.91       11.45      2.72 o 
  -5  -3  13       18.36       16.91      2.10 o 
  -4  -3  13        0.01        0.84      1.20 o 
  -3  -3  13       37.96       39.36      3.43 o 
  -2  -3  13        0.12        0.00      1.80 o 
  -1  -3  13       57.49       58.77      9.50 o 
   0  -3  13       29.27       27.23      3.97 o 
   1  -3  13        0.88        0.00      2.10 o 
   2  -3  13       12.71       10.22      3.00 o 
   3  -3  13      162.70      181.05      8.48 o 
   4  -3  13        0.63        0.30      2.20 o 
   5  -3  13       25.26       29.20      4.44 o 
   6  -3  13        0.81        0.04      2.50 o 
  -6  -2  13        7.96        9.24      1.83 o 
  -5  -2  13       16.04       24.58      2.37 o 
  -4  -2  13       56.72       71.92      3.56 o 
  -3  -2  13        0.17        0.65      1.19 o 
  -2  -2  13      117.66      108.47      6.46 o 
  -1  -2  13       50.73       42.08      4.44 o 
   0  -2  13        9.81        7.90      3.12 o 
   1  -2  13       26.96       21.17      3.55 o 
   2  -2  13        7.85        2.07      3.27 o 
   3  -2  13        5.62        8.37      5.24 o 
   4  -2  13       12.13       14.32      5.14 o 
   5  -2  13        0.82        4.68      3.42 o 
   6  -2  13      152.34      160.48      8.53 o 
  -6  -1  13        3.17        1.00      1.37 o 
  -5  -1  13       32.66       29.52      3.13 o 
  -4  -1  13        0.51        0.00      1.15 o 
  -3  -1  13        5.59        2.68      1.92 o 
  -2  -1  13       78.04       69.97      3.44 o 
  -1  -1  13       25.80       22.74      3.64 o 
   0  -1  13       39.43       42.57      4.54 o 
   1  -1  13       38.76       36.00      4.33 o 
   2  -1  13       12.87        5.81      5.00 o 
   3  -1  13      304.64      313.88     28.24 o 
   4  -1  13        0.13        0.00      1.89 o 
   5  -1  13        0.20        0.00      2.26 o 
  -6   0  13       28.42       34.17      3.02 o 
  -5   0  13       30.10       26.57      3.56 o 
  -4   0  13       33.56       39.96      3.06 o 
  -3   0  13        2.91        0.60      1.15 o 
  -2   0  13       80.47       77.06      4.24 o 
  -1   0  13       87.29       89.53      4.64 o 
   0   0  13       13.70       12.74      3.14 o 
   1   0  13        0.32        0.00      2.13 o 
   2   0  13        5.65        3.30      2.46 o 
   3   0  13        6.44       10.16      3.37 o 
   4   0  13        0.00        0.00      2.28 o 
   5   0  13       60.73       72.81      8.13 o 
  -6   1  13        1.14        0.00      1.46 o 
  -5   1  13        1.20        0.43      1.31 o 
  -4   1  13        4.92        2.73      1.41 o 
  -3   1  13       61.55       45.84      3.03 o 
  -2   1  13       57.16       41.37      7.16 o 
  -1   1  13       40.13       29.71      3.38 o 
   0   1  13       83.75      104.82      4.41 o 
   1   1  13       90.23      115.54      7.06 o 
   2   1  13       45.32       35.70      4.59 o 
   3   1  13      190.00      203.91     14.09 o 
   4   1  13       68.58       45.58      5.65 o 
  -5   2  13        0.02        0.00      1.68 o 
  -4   2  13       67.10       50.08      4.16 o 
  -3   2  13       74.36       56.32      3.31 o 
  -2   2  13        0.72        0.02      1.46 o 
  -1   2  13       52.68       54.44      3.30 o 
   0   2  13        2.20        0.00      1.41 o 
   1   2  13       32.54       25.83      2.67 o 
   2   2  13        0.75        0.10      2.65 o 
   3   2  13        0.76        3.34      2.74 o 
  -3   3  13        7.04        7.41      2.10 o 
  -2   3  13      171.55      218.50     15.92 o 
  -1   3  13        1.98        3.59      1.92 o 
   0   3  13        0.04        2.45      1.71 o 
   1   3  13       51.43       73.31      4.87 o 
   2   3  13        0.01        0.00      1.47 o 
  -2  -7  14        0.39        0.00      2.01 o 
  -1  -7  14        2.41        3.02      2.80 o 
   0  -7  14        5.77        3.70      2.75 o 
   1  -7  14       51.83       42.70      5.09 o 
   2  -7  14        6.55        7.25      3.16 o 
   3  -7  14        1.73        2.69      2.95 o 
  -3  -6  14        0.05        1.09      2.16 o 
  -2  -6  14      103.51       87.59     12.20 o 
  -1  -6  14       56.17       51.34      8.03 o 
   0  -6  14       15.87       18.76      3.89 o 
   1  -6  14        0.15        0.31      2.39 o 
   2  -6  14       86.31       94.97      7.03 o 
   3  -6  14       19.13       16.98      3.80 o 
   4  -6  14        0.82        1.11      2.90 o 
  -4  -5  14       76.30       65.88      5.21 o 
  -3  -5  14        2.00        6.24      3.04 o 
  -2  -5  14       16.67       13.41      4.84 o 
  -1  -5  14       27.60       39.23      7.23 o 
   0  -5  14        6.33        6.49      3.01 o 
   1  -5  14        8.48        7.84      3.20 o 
   2  -5  14       45.95       44.11      5.00 o 
   3  -5  14       43.64       46.21      8.39 o 
   4  -5  14        0.08        0.00      2.32 o 
  -5  -4  14        0.17        0.00      1.39 o 
  -4  -4  14        6.52       10.73      2.51 o 
  -3  -4  14       14.58       15.80      6.08 o 
  -2  -4  14      118.49      118.06     10.79 o 
  -1  -4  14      147.85      153.43     17.72 o 
   0  -4  14      129.04      139.46      9.62 o 
   1  -4  14        4.08        4.71      2.79 o 
   2  -4  14       81.30       72.65      5.97 o 
   3  -4  14       37.43       42.58      5.02 o 
   4  -4  14       24.48       18.10      5.17 o 
  -5  -3  14       84.78      105.59      4.99 o 
  -4  -3  14       21.64       23.47      2.52 o 
  -3  -3  14        9.70       15.35      2.12 o 
  -2  -3  14        6.62        3.08      2.72 o 
  -1  -3  14        0.26        0.00      2.11 o 
   0  -3  14       63.77       59.39      5.40 o 
   1  -3  14        0.03        1.65      2.19 o 
   2  -3  14        0.02        0.00      2.11 o 
   3  -3  14       13.82       12.54      3.39 o 
   4  -3  14       28.13       21.72      7.33 o 
  -5  -2  14       10.36        8.14      2.04 o 
  -4  -2  14        7.56        5.79      1.69 o 
  -3  -2  14        0.37        3.15      1.42 o 
  -2  -2  14       36.83       47.96      6.08 o 
  -1  -2  14       99.27       80.31      6.06 o 
   0  -2  14       58.65       47.12      7.72 o 
   1  -2  14       10.24       15.84      3.57 o 
   2  -2  14        0.23        0.00      2.06 o 
   3  -2  14        9.49       11.37      3.31 o 
   4  -2  14       12.91       10.39      3.33 o 
  -5  -1  14       44.37       64.33      3.96 o 
  -4  -1  14       12.69       19.97      2.54 o 
  -3  -1  14       10.52        9.66      1.96 o 
  -2  -1  14        0.10        0.00      2.27 o 
  -1  -1  14       21.62       28.24      6.21 o 
   0  -1  14        4.30        5.00      2.58 o 
   1  -1  14        3.12        2.94      2.55 o 
   2  -1  14       38.28       47.56      5.16 o 
   3  -1  14        6.34        5.68      2.92 o 
   4  -1  14       80.80       74.66      6.58 o 
  -4   0  14        0.15        0.02      1.37 o 
  -3   0  14        3.15        1.05      1.37 o 
  -2   0  14        2.54        2.47      1.44 o 
  -1   0  14        1.13        1.38      1.40 o 
   0   0  14       58.26       48.62      8.85 o 
   1   0  14       70.66       51.67      5.34 o 
   2   0  14       35.04       32.59      4.77 o 
   3   0  14        1.85        0.25      2.55 o 
  -3   1  14        5.74        5.69      2.07 o 
  -2   1  14       13.81       14.52      2.20 o 
  -1   1  14        5.27        7.76      2.27 o 
   0   1  14        0.50        6.03      2.88 o 
   1   1  14        6.31        6.19      3.03 o 
   2   1  14       13.56       12.99      3.78 o 
  -1  -5  15        1.88        8.66      3.43 o 
   0  -5  15        4.60        5.30      3.22 o 
   1  -5  15        0.92        3.44      2.75 o 
  -2  -4  15      134.20      129.53      7.80 o 
  -1  -4  15      138.51      125.52      7.83 o 
   0  -4  15       64.09       54.02      9.47 o 
   1  -4  15        6.07        5.45      3.03 o 
   2  -4  15       10.87       14.01      3.83 o 
  -2  -3  15       10.16        9.22      3.41 o 
  -1  -3  15      113.75      106.83      7.12 o 
   0  -3  15      170.57      177.98      8.86 o 
   1  -3  15       51.89       51.04      5.60 o 
   2  -3  15        8.36        3.55      2.83 o 
  -2  -2  15       50.98       54.61      5.50 o 
  -1  -2  15        0.48        1.13      2.95 o 
   0  -2  15       29.43       30.11      4.66 o 
   1  -2  15       25.62       20.82      4.02 o 
  -1  -1  15        0.30        0.94      2.62 o 
   0  -1  15        1.24        0.00      2.40 o 
                                                 
